# Supplementary material for: A Story of Three Levels of Sophistication in SCF/KS-DFT Orbital Optimization Procedures
Source: J Phys Chem A. 2024 Mar 14;128(12):2472–86. doi: 10.1021/acs.jpca.3c07647 (PMC10983011; doi:10.1021/acs.jpca.3c07647)
Supplement: Supplementary file 2 — jp3c07647_si_002.zip [file jp3c07647_si_002.zip]

Archive with 1,300 entries (1,292 files):
- readme.txt
- Coords/
- Coords/TM_Singlets_Triplets/
- Coords/TM_Singlets_Triplets/198.xyz
- Coords/TM_Singlets_Triplets/085.xyz
- Coords/TM_Singlets_Triplets/208.xyz
- Coords/TM_Singlets_Triplets/070.xyz
- Coords/TM_Singlets_Triplets/194.xyz
- Coords/TM_Singlets_Triplets/230.xyz
- Coords/TM_Singlets_Triplets/173.xyz
- Coords/TM_Singlets_Triplets/229.xyz
- Coords/TM_Singlets_Triplets/146.xyz
- Coords/TM_Singlets_Triplets/038.xyz
- Coords/TM_Singlets_Triplets/181.xyz
- Coords/TM_Singlets_Triplets/096.xyz
- Coords/TM_Singlets_Triplets/245.xyz
- Coords/TM_Singlets_Triplets/213.xyz
- Coords/TM_Singlets_Triplets/239.xyz
- Coords/TM_Singlets_Triplets/103.xyz
- Coords/TM_Singlets_Triplets/102.xyz
- Coords/TM_Singlets_Triplets/270.xyz
- Coords/TM_Singlets_Triplets/104.xyz
- Coords/TM_Singlets_Triplets/116.xyz
- Coords/TM_Singlets_Triplets/197.xyz
- Coords/TM_Singlets_Triplets/191.xyz
- Coords/TM_Singlets_Triplets/093.xyz
- Coords/TM_Singlets_Triplets/120.xyz
- Coords/TM_Singlets_Triplets/159.xyz
- Coords/TM_Singlets_Triplets/155.xyz
- Coords/TM_Singlets_Triplets/006.xyz
- Coords/TM_Singlets_Triplets/171.xyz
- Coords/TM_Singlets_Triplets/011.xyz
- Coords/TM_Singlets_Triplets/251.xyz
- Coords/TM_Singlets_Triplets/212.xyz
- Coords/TM_Singlets_Triplets/129.xyz
- Coords/TM_Singlets_Triplets/106.xyz
- Coords/TM_Singlets_Triplets/221.xyz
- Coords/TM_Singlets_Triplets/214.xyz
- Coords/TM_Singlets_Triplets/169.xyz
- Coords/TM_Singlets_Triplets/079.xyz
- Coords/TM_Singlets_Triplets/018.xyz
- Coords/TM_Singlets_Triplets/190.xyz
- Coords/TM_Singlets_Triplets/032.xyz
- Coords/TM_Singlets_Triplets/216.xyz
- Coords/TM_Singlets_Triplets/167.xyz
- Coords/TM_Singlets_Triplets/176.xyz
- Coords/TM_Singlets_Triplets/098.xyz
- Coords/TM_Singlets_Triplets/133.xyz
- Coords/TM_Singlets_Triplets/047.xyz
- Coords/TM_Singlets_Triplets/271.xyz
- Coords/TM_Singlets_Triplets/071.xyz
- Coords/TM_Singlets_Triplets/203.xyz
- Coords/TM_Singlets_Triplets/086.xyz
- Coords/TM_Singlets_Triplets/206.xyz
- Coords/TM_Singlets_Triplets/258.xyz
- Coords/TM_Singlets_Triplets/055.xyz
- Coords/TM_Singlets_Triplets/138.xyz
- Coords/TM_Singlets_Triplets/127.xyz
- Coords/TM_Singlets_Triplets/052.xyz
- Coords/TM_Singlets_Triplets/078.xyz
- Coords/TM_Singlets_Triplets/056.xyz
- Coords/TM_Singlets_Triplets/228.xyz
- Coords/TM_Singlets_Triplets/122.xyz
- Coords/TM_Singlets_Triplets/225.xyz
- Coords/TM_Singlets_Triplets/256.xyz
- Coords/TM_Singlets_Triplets/118.xyz
- Coords/TM_Singlets_Triplets/076.xyz
- Coords/TM_Singlets_Triplets/012.xyz
- Coords/TM_Singlets_Triplets/247.xyz
- Coords/TM_Singlets_Triplets/005.xyz
- Coords/TM_Singlets_Triplets/257.xyz
- Coords/TM_Singlets_Triplets/065.xyz
- Coords/TM_Singlets_Triplets/148.xyz
- Coords/TM_Singlets_Triplets/135.xyz
- Coords/TM_Singlets_Triplets/231.xyz
- Coords/TM_Singlets_Triplets/097.xyz
- Coords/TM_Singlets_Triplets/151.xyz
- Coords/TM_Singlets_Triplets/048.xyz
- Coords/TM_Singlets_Triplets/248.xyz
- Coords/TM_Singlets_Triplets/265.xyz
- Coords/TM_Singlets_Triplets/026.xyz
- Coords/TM_Singlets_Triplets/264.xyz
- Coords/TM_Singlets_Triplets/128.xyz
- Coords/TM_Singlets_Triplets/200.xyz
- Coords/TM_Singlets_Triplets/161.xyz
- Coords/TM_Singlets_Triplets/202.xyz
- Coords/TM_Singlets_Triplets/246.xyz
- Coords/TM_Singlets_Triplets/075.xyz
- Coords/TM_Singlets_Triplets/188.xyz
- Coords/TM_Singlets_Triplets/010.xyz
- Coords/TM_Singlets_Triplets/014.xyz
- Coords/TM_Singlets_Triplets/125.xyz
- Coords/TM_Singlets_Triplets/033.xyz
- Coords/TM_Singlets_Triplets/073.xyz
- Coords/TM_Singlets_Triplets/150.xyz
- Coords/TM_Singlets_Triplets/105.xyz
- Coords/TM_Singlets_Triplets/107.xyz
- Coords/TM_Singlets_Triplets/019.xyz
- Coords/TM_Singlets_Triplets/124.xyz
- Coords/TM_Singlets_Triplets/043.xyz
- Coords/TM_Singlets_Triplets/192.xyz
- Coords/TM_Singlets_Triplets/009.xyz
- Coords/TM_Singlets_Triplets/036.xyz
- Coords/TM_Singlets_Triplets/020.xyz
- Coords/TM_Singlets_Triplets/063.xyz
- Coords/TM_Singlets_Triplets/002.xyz
- Coords/TM_Singlets_Triplets/144.xyz
- Coords/TM_Singlets_Triplets/175.xyz
- Coords/TM_Singlets_Triplets/162.xyz
- Coords/TM_Singlets_Triplets/117.xyz
- Coords/TM_Singlets_Triplets/227.xyz
- Coords/TM_Singlets_Triplets/139.xyz
- Coords/TM_Singlets_Triplets/209.xyz
- Coords/TM_Singlets_Triplets/233.xyz
- Coords/TM_Singlets_Triplets/007.xyz
- Coords/TM_Singlets_Triplets/136.xyz
- Coords/TM_Singlets_Triplets/223.xyz
- Coords/TM_Singlets_Triplets/037.xyz
- Coords/TM_Singlets_Triplets/211.xyz
- Coords/TM_Singlets_Triplets/100.xyz
- Coords/TM_Singlets_Triplets/153.xyz
- Coords/TM_Singlets_Triplets/226.xyz
- Coords/TM_Singlets_Triplets/222.xyz
- Coords/TM_Singlets_Triplets/029.xyz
- Coords/TM_Singlets_Triplets/077.xyz
- Coords/TM_Singlets_Triplets/112.xyz
- Coords/TM_Singlets_Triplets/145.xyz
- Coords/TM_Singlets_Triplets/217.xyz
- Coords/TM_Singlets_Triplets/199.xyz
- Coords/TM_Singlets_Triplets/157.xyz
- Coords/TM_Singlets_Triplets/205.xyz
- Coords/TM_Singlets_Triplets/180.xyz
- Coords/TM_Singlets_Triplets/092.xyz
- Coords/TM_Singlets_Triplets/013.xyz
- Coords/TM_Singlets_Triplets/241.xyz
- Coords/TM_Singlets_Triplets/158.xyz
- Coords/TM_Singlets_Triplets/252.xyz
- Coords/TM_Singlets_Triplets/250.xyz
- Coords/TM_Singlets_Triplets/067.xyz
- Coords/TM_Singlets_Triplets/189.xyz
- Coords/TM_Singlets_Triplets/059.xyz
- Coords/TM_Singlets_Triplets/090.xyz
- Coords/TM_Singlets_Triplets/140.xyz
- Coords/TM_Singlets_Triplets/094.xyz
- Coords/TM_Singlets_Triplets/016.xyz
- Coords/TM_Singlets_Triplets/224.xyz
- Coords/TM_Singlets_Triplets/114.xyz
- Coords/TM_Singlets_Triplets/273.xyz
- Coords/TM_Singlets_Triplets/039.xyz
- Coords/TM_Singlets_Triplets/207.xyz
- Coords/TM_Singlets_Triplets/262.xyz
- Coords/TM_Singlets_Triplets/080.xyz
- Coords/TM_Singlets_Triplets/060.xyz
- Coords/TM_Singlets_Triplets/174.xyz
- Coords/TM_Singlets_Triplets/236.xyz
- Coords/TM_Singlets_Triplets/049.xyz
- Coords/TM_Singlets_Triplets/215.xyz
- Coords/TM_Singlets_Triplets/130.xyz
- Coords/TM_Singlets_Triplets/177.xyz
- Coords/TM_Singlets_Triplets/242.xyz
- Coords/TM_Singlets_Triplets/022.xyz
- Coords/TM_Singlets_Triplets/082.xyz
- Coords/TM_Singlets_Triplets/054.xyz
- Coords/TM_Singlets_Triplets/034.xyz
- Coords/TM_Singlets_Triplets/163.xyz
- Coords/TM_Singlets_Triplets/182.xyz
- Coords/TM_Singlets_Triplets/044.xyz
- Coords/TM_Singlets_Triplets/195.xyz
- Coords/TM_Singlets_Triplets/156.xyz
- Coords/TM_Singlets_Triplets/069.xyz
- Coords/TM_Singlets_Triplets/061.xyz
- Coords/TM_Singlets_Triplets/027.xyz
- Coords/TM_Singlets_Triplets/030.xyz
- Coords/TM_Singlets_Triplets/193.xyz
- Coords/TM_Singlets_Triplets/137.xyz
- Coords/TM_Singlets_Triplets/053.xyz
- Coords/TM_Singlets_Triplets/099.xyz
- Coords/TM_Singlets_Triplets/110.xyz
- Coords/TM_Singlets_Triplets/115.xyz
- Coords/TM_Singlets_Triplets/058.xyz
- Coords/TM_Singlets_Triplets/000.xyz
- Coords/TM_Singlets_Triplets/261.xyz
- Coords/TM_Singlets_Triplets/185.xyz
- Coords/TM_Singlets_Triplets/066.xyz
- Coords/TM_Singlets_Triplets/254.xyz
- Coords/TM_Singlets_Triplets/126.xyz
- Coords/TM_Singlets_Triplets/249.xyz
- Coords/TM_Singlets_Triplets/089.xyz
- Coords/TM_Singlets_Triplets/134.xyz
- Coords/TM_Singlets_Triplets/255.xyz
- Coords/TM_Singlets_Triplets/068.xyz
- Coords/TM_Singlets_Triplets/166.xyz
- Coords/TM_Singlets_Triplets/015.xyz
- Coords/TM_Singlets_Triplets/028.xyz
- Coords/TM_Singlets_Triplets/087.xyz
- Coords/TM_Singlets_Triplets/084.xyz
- Coords/TM_Singlets_Triplets/035.xyz
- Coords/TM_Singlets_Triplets/220.xyz
- Coords/TM_Singlets_Triplets/042.xyz
- Coords/TM_Singlets_Triplets/051.xyz
- Coords/TM_Singlets_Triplets/001.xyz
- Coords/TM_Singlets_Triplets/003.xyz
- Coords/TM_Singlets_Triplets/204.xyz
- Coords/TM_Singlets_Triplets/072.xyz
- Coords/TM_Singlets_Triplets/179.xyz
- Coords/TM_Singlets_Triplets/196.xyz
- Coords/TM_Singlets_Triplets/147.xyz
- Coords/TM_Singlets_Triplets/045.xyz
- Coords/TM_Singlets_Triplets/083.xyz
- Coords/TM_Singlets_Triplets/095.xyz
- Coords/TM_Singlets_Triplets/152.xyz
- Coords/TM_Singlets_Triplets/165.xyz
- Coords/TM_Singlets_Triplets/240.xyz
- Coords/TM_Singlets_Triplets/046.xyz
- Coords/TM_Singlets_Triplets/131.xyz
- Coords/TM_Singlets_Triplets/081.xyz
- Coords/TM_Singlets_Triplets/141.xyz
- Coords/TM_Singlets_Triplets/164.xyz
- Coords/TM_Singlets_Triplets/237.xyz
- Coords/TM_Singlets_Triplets/132.xyz
- Coords/TM_Singlets_Triplets/017.xyz
- Coords/TM_Singlets_Triplets/187.xyz
- Coords/TM_Singlets_Triplets/235.xyz
- Coords/TM_Singlets_Triplets/269.xyz
- Coords/TM_Singlets_Triplets/160.xyz
- Coords/TM_Singlets_Triplets/183.xyz
- Coords/TM_Singlets_Triplets/041.xyz
- Coords/TM_Singlets_Triplets/260.xyz
- Coords/TM_Singlets_Triplets/040.xyz
- Coords/TM_Singlets_Triplets/031.xyz
- Coords/TM_Singlets_Triplets/050.xyz
- Coords/TM_Singlets_Triplets/108.xyz
- Coords/TM_Singlets_Triplets/244.xyz
- Coords/TM_Singlets_Triplets/274.xyz
- Coords/TM_Singlets_Triplets/154.xyz
- Coords/TM_Singlets_Triplets/101.xyz
- Coords/TM_Singlets_Triplets/123.xyz
- Coords/TM_Singlets_Triplets/186.xyz
- Coords/TM_Singlets_Triplets/057.xyz
- Coords/TM_Singlets_Triplets/113.xyz
- Coords/TM_Singlets_Triplets/143.xyz
- Coords/TM_Singlets_Triplets/201.xyz
- Coords/TM_Singlets_Triplets/272.xyz
- Coords/TM_Singlets_Triplets/267.xyz
- Coords/TM_Singlets_Triplets/142.xyz
- Coords/TM_Singlets_Triplets/168.xyz
- Coords/TM_Singlets_Triplets/268.xyz
- Coords/TM_Singlets_Triplets/088.xyz
- Coords/TM_Singlets_Triplets/062.xyz
- Coords/TM_Singlets_Triplets/184.xyz
- Coords/TM_Singlets_Triplets/259.xyz
- Coords/TM_Singlets_Triplets/111.xyz
- Coords/TM_Singlets_Triplets/170.xyz
- Coords/TM_Singlets_Triplets/121.xyz
- Coords/TM_Singlets_Triplets/025.xyz
- Coords/TM_Singlets_Triplets/109.xyz
- Coords/TM_Singlets_Triplets/119.xyz
- Coords/TM_Singlets_Triplets/253.xyz
- Coords/TM_Singlets_Triplets/243.xyz
- Coords/TM_Singlets_Triplets/074.xyz
- Coords/TM_Singlets_Triplets/149.xyz
- Coords/TM_Singlets_Triplets/024.xyz
- Coords/TM_Singlets_Triplets/218.xyz
- Coords/TM_Singlets_Triplets/008.xyz
- Coords/TM_Singlets_Triplets/004.xyz
- Coords/TM_Singlets_Triplets/178.xyz
- Coords/TM_Singlets_Triplets/023.xyz
- Coords/TM_Singlets_Triplets/263.xyz
- Coords/TM_Singlets_Triplets/172.xyz
- Coords/TM_Singlets_Triplets/091.xyz
- Coords/TM_Singlets_Triplets/238.xyz
- Coords/TM_Singlets_Triplets/232.xyz
- Coords/TM_Singlets_Triplets/064.xyz
- Coords/TM_Singlets_Triplets/234.xyz
- Coords/TM_Singlets_Triplets/219.xyz
- Coords/TM_Singlets_Triplets/210.xyz
- Coords/TM_Singlets_Triplets/266.xyz
- Coords/TM_Singlets_Triplets/021.xyz
- Coords/Singlets_Triplets/
- Coords/Singlets_Triplets/198.xyz
- Coords/Singlets_Triplets/085.xyz
- Coords/Singlets_Triplets/208.xyz
- Coords/Singlets_Triplets/070.xyz
- Coords/Singlets_Triplets/194.xyz
- Coords/Singlets_Triplets/230.xyz
- Coords/Singlets_Triplets/173.xyz
- Coords/Singlets_Triplets/229.xyz
- Coords/Singlets_Triplets/146.xyz
- Coords/Singlets_Triplets/038.xyz
- Coords/Singlets_Triplets/181.xyz
- Coords/Singlets_Triplets/096.xyz
- Coords/Singlets_Triplets/245.xyz
- Coords/Singlets_Triplets/213.xyz
- Coords/Singlets_Triplets/239.xyz
- Coords/Singlets_Triplets/103.xyz
- Coords/Singlets_Triplets/102.xyz
- Coords/Singlets_Triplets/104.xyz
- Coords/Singlets_Triplets/116.xyz
- Coords/Singlets_Triplets/197.xyz
- Coords/Singlets_Triplets/191.xyz
[truncated: 1,000 more entries]
