# Supplementary material for: A Story of Three Levels of Sophistication in SCF/KS-DFT Orbital Optimization Procedures
Source: J Phys Chem A. 2024 Mar 14;128(12):2472–86. doi: 10.1021/acs.jpca.3c07647 (PMC10983011; doi:10.1021/acs.jpca.3c07647)
Supplement: Supplementary file 2 — jp3c07647_si_002.zip [file jp3c07647_si_002.zip › readme.txt]

Coords
======

Doublets: Organic molecules with odd number of electrons

Doublets_Opt: Organic molecules with odd number of electrons,
              geometry optimized as a doublet

Singlets_Triplets: Organic molecules with even number of electrons,
                   used with both singlet and triplet multiplicity

Singlets_Triplets_Opt: Organic molecules with even number of electrons,
                       geometry optimized as a singlet,
                       used with both singlet and triplet multiplicity

TM_Singlets_Triplets: Molecules containing transition metal atoms,
                      with even number of electrons (total charge indicated in comment line),
                      used with both singlet and triplet multiplicity


Iterations
==========

Number of iterations (post SCF startup) until convergence, negative numbers indicate no convergence in 400 iterations.
One csv file for each set of molecular systems.
In each file, one column for each method.
Rows ordered according to the numerical order of the structures in the Coords directory (from 000 to 234, 264 or 274).


Energies
========

Final SCF/DFT energy for converged calculations, 0.0 indicates no convergence in 400 iterations.
One csv file for each set of molecular systems.
In each file, one column for each method.
Rows ordered according to the numerical order of the structures in the Coords directory (from 000 to 234, 264 or 274).
