# Supplementary material for: A Story of Three Levels of Sophistication in SCF/KS-DFT Orbital Optimization Procedures
Source: J Phys Chem A. 2024 Mar 14;128(12):2472–86. doi: 10.1021/acs.jpca.3c07647 (PMC10983011; doi:10.1021/acs.jpca.3c07647)
Supplement: Supplementary file 2 — jp3c07647_si_002.zip [file jp3c07647_si_002.zip › Coords/TM_Singlets_Triplets/198.xyz]

17
CSD_code = RINHON | q = 0 | S = 0 | Stoichiometry = C7H5I2O2Re | MND = 9
Re        2.36414186764936    4.64500018494858    2.05086467857022
I         2.49529682459684    4.64499755375630   -0.80263847958580
I         0.40581645416337    4.64499449832547    4.14212128956230
O         0.61106202290526    2.20643832814581    1.31669322217615
C         1.22618928671816    3.12595894069302    1.57272970214805
C         4.77601875339241    4.64500034169104    1.75931766982813
H         5.31257261266601    4.64500004622247    0.82293157120766
C         4.42292028949168    3.48877122788852    2.50976120146272
H         4.66224748970617    2.47106251950110    2.24248901553390
C         3.84291036752207    3.92328932858256    3.71147459086658
H         3.57214979069076    3.30329287629478    4.55379794793177
C         4.42291939036440    5.80122973908146    2.50976041368173
H         4.66224601079371    6.81893828912424    2.24248735531345
C         3.84290922965137    5.36671216803619    3.71147388599417
H         3.57214848979424    5.98670899687703    4.55379687209130
O         0.61108348221750    7.08356687787173    1.31667340026894
C         1.22616763767674    6.16403808295970    1.57276566294878
