# Supplementary material for: A Story of Three Levels of Sophistication in SCF/KS-DFT Orbital Optimization Procedures
Source: J Phys Chem A. 2024 Mar 14;128(12):2472–86. doi: 10.1021/acs.jpca.3c07647 (PMC10983011; doi:10.1021/acs.jpca.3c07647)
Supplement: Supplementary file 2 — jp3c07647_si_002.zip [file jp3c07647_si_002.zip › Coords/TM_Singlets_Triplets/085.xyz]

16
CSD_code = LINTAF | q = -1 | S = 0 | Stoichiometry = C3H4Cl4N3OOs(1-) | MND = 6
Os        2.67043888190669    2.78253206516911    3.14492900656887
Cl        4.08710427445698    4.68573819713799    3.44585874953367
Cl        1.04800272007506    4.15032274305253    2.40882134855191
Cl        1.17664659705663    0.94508444503271    2.97061812562431
Cl        3.45459986916681    2.42880092810281    1.00552768271551
O         4.57591731702725    1.14317506222524    4.49941667634680
N         1.79891313571535    3.23284897542979    5.09162676259599
N         0.89884173684624    4.49142220042864    6.62355405340265
H         0.63644731822134    5.31362437872469    7.14178434896963
N         3.83242441444593    1.79097437413603    3.86452694416151
C         1.67821106934375    4.46177611662581    5.52977297715287
H         2.15535952857983    5.31234371481592    5.08087653580165
C         0.49894005468263    3.20849035768604    6.88018720571587
H        -0.14123532069818    2.96024962306364    7.70114692859186
C         1.06933773623452    2.43446507829499    5.91598536173333
H         0.99465066693990    1.38075174007701    5.73476729254093
