# Supplementary material for: A Story of Three Levels of Sophistication in SCF/KS-DFT Orbital Optimization Procedures
Source: J Phys Chem A. 2024 Mar 14;128(12):2472–86. doi: 10.1021/acs.jpca.3c07647 (PMC10983011; doi:10.1021/acs.jpca.3c07647)
Supplement: Supplementary file 2 — jp3c07647_si_002.zip [file jp3c07647_si_002.zip › Coords/TM_Singlets_Triplets/208.xyz]

19
CSD_code = WAWSIY | q = 0 | S = 0 | Stoichiometry = C9H5O4Re | MND = 8
Re       -0.81749776839066    2.51746585094377    1.26815428170188
O        -0.71952398655227    5.12926845713178   -2.08500771829998
O         2.16424130469363    3.29073241068232    1.05851752695514
O        -1.35593918901982    4.45467124816973    3.61019018280494
O        -0.28624902212611    0.11216386016906    3.12759251244296
C        -1.72370613594954    3.52147487940400   -0.66587388846086
C        -2.81661100964958    3.12511289140300    0.17200906180798
H        -3.59084080871789    3.78318958412621    0.53936203739235
C        -2.80462306101411    1.72146065190666    0.27788238617695
H        -3.57940234482968    1.11519125458142    0.72344332481696
C        -1.71328876913615    1.22584945042945   -0.50199056017331
H        -1.52582615122082    0.18529302583747   -0.72183014237810
C        -1.05180388167048    2.32201290689757   -1.07903064716096
H        -0.26365824419040    2.28566027245281   -1.81548798421020
C        -1.51452544651932    4.84882984852266   -1.21983693211643
H        -2.19473902325222    5.61767855078270   -0.79396325585468
C         1.06973893691785    2.99780988909232    1.19456163989108
C        -1.10965408346131    3.71689376415169    2.77217566070825
C        -0.44769131591113    1.03654120331549    2.47343251395624
