# Supplementary material for: A Story of Three Levels of Sophistication in SCF/KS-DFT Orbital Optimization Procedures
Source: J Phys Chem A. 2024 Mar 14;128(12):2472–86. doi: 10.1021/acs.jpca.3c07647 (PMC10983011; doi:10.1021/acs.jpca.3c07647)
Supplement: Supplementary file 2 — jp3c07647_si_002.zip [file jp3c07647_si_002.zip › Coords/TM_Singlets_Triplets/070.xyz]

19
CSD_code = PEHDAJ | q = -1 | S = 0 | Stoichiometry = C9H4MnO5(1-) | MND = 8
Mn        2.23857802926874   -0.10116619875499    2.36636034699828
O         3.01575434583010    4.01752795704807    2.23293900540176
O         4.11691214287026    3.26202810466489    4.04200288248084
O         4.76459137968340    0.90495321020722    1.26245041522494
O         1.07494285676090   -1.21321022912603   -0.08442678576289
O         3.16395872031739   -2.71015660340685    3.33318967613359
C         3.30478348204743    3.21504455517575    3.11919092724140
C         2.38626670573742    1.91773162039357    3.13785366889613
C         1.18585146063110    1.76244280026042    2.38720919755700
C         0.38250961443661    0.77550843973498    3.00854652234040
C         1.08839481755619    0.29167313154266    4.14182142224297
C         2.32239457351215    0.98230754006155    4.21062245106747
C         3.78258528766193    0.48455527110772    1.67808028582896
C         1.55769122762809   -0.78399028000271    0.87793218808813
C         2.81144855452255   -1.68205561197805    2.93013410247462
H         0.87418387713564    2.43627786229491    1.59980850547835
H        -0.65557841848596    0.55921595957990    2.77510058007866
H         0.67593949829203   -0.35441872466637    4.91081362672191
H         3.01779184459391    0.96573119586330    5.03967098150747
