# Supplementary material for: A Story of Three Levels of Sophistication in SCF/KS-DFT Orbital Optimization Procedures
Source: J Phys Chem A. 2024 Mar 14;128(12):2472–86. doi: 10.1021/acs.jpca.3c07647 (PMC10983011; doi:10.1021/acs.jpca.3c07647)
Supplement: Supplementary file 2 — jp3c07647_si_002.zip [file jp3c07647_si_002.zip › Coords/TM_Singlets_Triplets/194.xyz]

18
CSD_code = TIDFIX | q = 0 | S = 0 | Stoichiometry = C4H9O3ReS | MND = 5
Re        4.82328510033985    5.82509361130321    4.05309289692496
O         5.23204861847516    6.52610387268732    5.51209027031909
O         5.33459840910468    6.38158258535258    2.56573882329380
C         3.37811401195470    7.52761151896299    3.94302170006327
H         2.80333304109251    7.46243377221890    3.02296993695490
H         3.95522598937786    8.44997507296155    3.95713608863259
H         2.70900025204324    7.49655529384089    4.79904799982033
O         5.29184765792759    4.00636997066901    4.19102938032754
C         4.57337413847013    2.84896164336329    4.43975836240528
H         4.41253800869423    2.76578614161853    5.53055181389189
C         5.35464653864375    1.63042817059465    3.94271689870347
H         6.30831551782002    1.57373558667721    4.46047262128749
H         5.54294419641602    1.72481882219564    2.87575766281138
H         4.78750792852807    0.72388258802656    4.13344590581710
C         3.21740248173060    2.97998529532149    3.74547722259723
H         2.45392034735289    2.33598316094579    4.17723927346212
H         3.30390870270817    2.79840841752397    2.67306927202889
S         2.68448905932052    4.71188447573633    3.97378387065871
