# Supplementary material for: A Story of Three Levels of Sophistication in SCF/KS-DFT Orbital Optimization Procedures
Source: J Phys Chem A. 2024 Mar 14;128(12):2472–86. doi: 10.1021/acs.jpca.3c07647 (PMC10983011; doi:10.1021/acs.jpca.3c07647)
Supplement: Supplementary file 2 — jp3c07647_si_002.zip [file jp3c07647_si_002.zip › Coords/TM_Singlets_Triplets/230.xyz]

17
CSD_code = CPDOFE | q = 0 | S = 0 | Stoichiometry = C8H4FeO4 | MND = 7
Fe        2.09412184718248    2.43226217899472    2.01308115791426
C         2.22497214163232    2.43202528239605    3.81313721650258
O         2.37344297424761    2.43251449597703    4.94049120961369
C         3.29769527759006    1.19053903237692    1.65453153278105
O         4.09591258326149    0.39618985806672    1.46211635459625
C         0.19188990602763    1.28304177438484    1.92736825213958
H        -0.04306965577026    0.25791283928952    2.17518296995018
C         0.55077003856496    1.72279339759528    0.62975463947431
H         0.68086892617718    1.09355244212550   -0.23863233666002
C        -0.38756491864390    2.43223437145259    2.67391210904768
O        -1.09407309014407    2.43219919627997    3.65696116618518
C         3.29763725146987    3.67408422639883    1.65461399044077
C         0.19185368372477    3.58148815509783    1.92742731813459
C         0.55073836607758    3.14182184378861    0.62979474584816
O         4.09599713202379    4.46813023295633    1.46161494057434
H        -0.04312750234232    4.60659591771146    2.17529768587000
H         0.68083503892082    3.77111475510778   -0.23855295241259
