# Supplementary material for: A Story of Three Levels of Sophistication in SCF/KS-DFT Orbital Optimization Procedures
Source: J Phys Chem A. 2024 Mar 14;128(12):2472–86. doi: 10.1021/acs.jpca.3c07647 (PMC10983011; doi:10.1021/acs.jpca.3c07647)
Supplement: Supplementary file 2 — jp3c07647_si_002.zip [file jp3c07647_si_002.zip › Coords/TM_Singlets_Triplets/173.xyz]

19
CSD_code = EJELOU | q = 0 | S = 0 | Stoichiometry = C9H5ClCrO3 | MND = 9
Cr        4.65714417371441    5.10977330626485    6.87065578500688
Cl        1.60686906053665    6.96246654702444    7.56193500769199
O         6.87459110289474    4.32365708111501    8.69517538335964
O         7.03856520120528    5.64966654025073    5.16730721331237
O         5.45940584741969    7.77876603747313    7.92054903241829
C         2.44317890611819    5.55926145412176    6.99813995855295
C         2.70961392166993    4.51333094647464    7.89155624635392
H         2.37532432659144    4.57944550736121    8.91816212228093
C         3.35179734977379    3.35885539639540    7.41326183041424
H         3.50046295464501    2.52091160285441    8.08415688373574
C         3.66738077720625    3.22812848285447    6.05418795531404
H         4.07747656593543    2.30073868425566    5.67602826091824
C         3.41372357003048    4.29654247257677    5.18046364866458
H         3.61112968651170    4.18377511133730    4.12088943277061
C         2.77429115838760    5.45830654396359    5.63818184060614
H         2.48820913940924    6.24439896414424    4.95240622056549
C         5.99169025883831    4.59444410313356    8.00372652336922
C         6.09455638068009    5.42699268325492    5.79202515665419
C         5.10798961843180    6.75863853514383    7.51639149801075
