# Supplementary material for: A Story of Three Levels of Sophistication in SCF/KS-DFT Orbital Optimization Procedures
Source: J Phys Chem A. 2024 Mar 14;128(12):2472–86. doi: 10.1021/acs.jpca.3c07647 (PMC10983011; doi:10.1021/acs.jpca.3c07647)
Supplement: Supplementary file 2 — jp3c07647_si_002.zip [file jp3c07647_si_002.zip › Coords/TM_Singlets_Triplets/229.xyz]

19
CSD_code = VEZGIR | q = 0 | S = 0 | Stoichiometry = C7H3Cl3N2O3Ru | MND = 6
Ru       18.35332007585738   13.79165507514592    1.19663198139939
Cl       17.09663240395167   14.30598899885191   -0.73915023977248
Cl       16.61670491105316   12.45102149637050    2.07513459050576
Cl       18.14120404981764   18.52254694625387    4.45783649477661
O        18.63680573735466   11.27456478983345   -0.41239345967762
O        19.61984475333115   12.87904403634248    3.77003127330480
O        20.27727647899542   15.56341089742155   -0.29358180460506
N        17.44646432766480   15.42531203632091    2.13731187725889
N        16.03528897211878   17.48934357328893    3.34200364459858
C        18.67898765222028   12.21490939125030    0.21105647451233
C        19.20697026931536   13.26946217617916    2.78727747172622
C        19.60806103293059   14.89340938040248    0.33238370458519
C        18.06578729580927   16.33375666671072    2.89077800497193
H        19.13712417309452   16.25443827060096    3.02759586322442
C        17.34148694790879   17.36549194626814    3.49071827298753
C        15.43233828967259   16.58689970352209    2.59184532964265
H        14.36409205664583   16.69677440277940    2.47507205786472
C        16.12461017749217   15.54619353634321    1.98179754167454
H        15.61590039476344   14.81207667611057    1.36815092103107
