# Supplementary material for: A Story of Three Levels of Sophistication in SCF/KS-DFT Orbital Optimization Procedures
Source: J Phys Chem A. 2024 Mar 14;128(12):2472–86. doi: 10.1021/acs.jpca.3c07647 (PMC10983011; doi:10.1021/acs.jpca.3c07647)
Supplement: Supplementary file 2 — jp3c07647_si_002.zip [file jp3c07647_si_002.zip › Coords/TM_Singlets_Triplets/146.xyz]

17
CSD_code = ERIFER | q = 0 | S = 0 | Stoichiometry = C7H3NO5W | MND = 6
W        -1.40574670685204    8.53498627594245    9.97263087599640
O         0.43723918356662    6.35512211898607    8.69351031072143
O        -3.19222713739734    6.23583511174726   11.15405753177124
O        -3.13174771574511    8.52522360447396    7.34683392713819
O         0.46322562135800   10.74019806146248    8.74114829987906
O         0.39400263717815    8.44950190310201   12.54680219442150
N        -2.63708890562651    9.98966890812741   10.82187651715531
C        -4.16805237032194   11.79411746899969   11.85449382460023
H        -5.16705046503933   11.71764988538082   11.42522992020627
H        -3.76241257563672   12.78400642637502   11.64545889503306
H        -4.22927427037787   11.65185465492445   12.93337711803749
C        -3.31837268801768   10.79294154482370   11.28174026279651
C        -0.23602578837385    7.15218656570747    9.16123805767958
C        -2.56456538062822    7.09254382237268   10.73873435748955
C        -2.52410955916010    8.55130850229033    8.31157542949088
C        -0.23414801515923    9.96365152260522    9.20059034620788
C        -0.27794586376691    8.50460362267890   11.62710213137550
