# Supplementary material for: A Story of Three Levels of Sophistication in SCF/KS-DFT Orbital Optimization Procedures
Source: J Phys Chem A. 2024 Mar 14;128(12):2472–86. doi: 10.1021/acs.jpca.3c07647 (PMC10983011; doi:10.1021/acs.jpca.3c07647)
Supplement: Supplementary file 2 — jp3c07647_si_002.zip [file jp3c07647_si_002.zip › Coords/TM_Singlets_Triplets/038.xyz]

19
CSD_code = DAHSAJ | q = -1 | S = 0 | Stoichiometry = C6H4MoNO3S4(1-) | MND = 7
Mo        2.76938523367941    3.61861067891152    7.29056658035080
S         2.46473280550311    5.51789660555315    8.85724050122285
S         3.09403943493531    3.79067825129719    9.67867533850169
S         3.09519844932748    1.23380132006282    7.49776514374810
S         2.46686903279050    1.77173637179541    5.66230457958944
O         4.25666917157457    4.05460985858317    6.78023232284695
O         0.85833896314723    3.33916213748627    7.61678969084755
O        -1.28681707727263    3.75688994501655    7.11435708046044
N         1.80728272613433    4.82527657496743    5.87210794181249
C        -0.08939879405884    3.88949885273856    6.96366496491746
C         0.47190294394542    4.80772641789146    5.88448302193990
C        -0.29634778971572    5.55048824954875    5.00378878417827
H        -1.37056799603957    5.48383246977044    5.07490311625868
C         0.35013800966144    6.34466364094940    4.07163726221985
H        -0.21101762738557    6.93930244164236    3.36625212771110
C         1.74097469106198    6.35886679698291    4.06462832821991
H         2.28483762547494    6.96341023354978    3.35584041542983
C         2.43199398014386    5.58710259831206    4.97884004131024
H         3.51338621709278    5.55604655494077    5.02242275843448
