# Supplementary material for: A Story of Three Levels of Sophistication in SCF/KS-DFT Orbital Optimization Procedures
Source: J Phys Chem A. 2024 Mar 14;128(12):2472–86. doi: 10.1021/acs.jpca.3c07647 (PMC10983011; doi:10.1021/acs.jpca.3c07647)
Supplement: Supplementary file 2 — jp3c07647_si_002.zip [file jp3c07647_si_002.zip › Coords/TM_Singlets_Triplets/181.xyz]

15
CSD_code = XIBVUZ | q = 0 | S = 0 | Stoichiometry = C5H3O5PW | MND = 6
W         6.91000981440144    0.05464379548498   10.79152088971330
P         6.66127071221506   -0.69104935567195    8.44623853419220
C         5.14439483867067   -0.77744893828508   11.24520411597051
O         4.14585851067480   -1.24045071615347   11.53989116566111
C         5.98794664552496    1.78267397134686   10.37143199661499
O         5.46501958661935    2.77195710540741   10.15745607386027
C         8.67913534515497    0.89518311454229   10.37179696898141
O         9.68836411426427    1.37761626175928   10.15579208637145
C         7.83559609511530   -1.66347266577019   11.24605970619863
O         8.36386229243239   -2.62931215296515   11.53988455046915
C         7.10245529244568    0.64003249592784   12.67991124335413
O         7.21182898257266    0.97496807885518   13.76480807904615
H         6.28253048083632   -1.98660072991244    8.12850890316715
H         7.70835094726941   -0.66977050794308    7.53730079930217
H         5.75877634180275   -0.10786975662244    7.56969488709743
