# Supplementary material for: A Story of Three Levels of Sophistication in SCF/KS-DFT Orbital Optimization Procedures
Source: J Phys Chem A. 2024 Mar 14;128(12):2472–86. doi: 10.1021/acs.jpca.3c07647 (PMC10983011; doi:10.1021/acs.jpca.3c07647)
Supplement: Supplementary file 2 — jp3c07647_si_002.zip [file jp3c07647_si_002.zip › Coords/TM_Singlets_Triplets/096.xyz]

19
CSD_code = VAWRUG | q = 0 | S = 0 | Stoichiometry = C6H8Cl3PTi | MND = 8
Ti        1.14766614331220    1.87801320182381    2.66288496877532
Cl        2.12639743414286    0.81957625985022    1.07797311630278
Cl        1.40047927203584    0.39090409828061    4.22389449739612
Cl        2.73216690980128    3.19831969846261    3.24395123004295
P        -0.25339600793197    3.52447241072602    1.24567655624936
C        -0.81685352469673    1.85171615890419    1.37175384180851
C        -1.12517704957978    1.45269365121691    2.68321820122957
C        -0.85790713905710    2.48845495138208    3.62892003388918
C        -0.35661575859301    3.64545132646518    3.00816399155418
C        -1.76213163967263    0.14062580776350    3.03510990793368
C        -1.18176467962663    2.39380747075258    5.09075111817899
H        -1.00274150099917    1.22240188708351    0.50634694276253
H        -0.14720115462817    4.56146477644780    3.55296464217233
H        -1.21931538523339   -0.35020519012916    3.84380294312468
H        -2.78909915004614    0.30630237096747    3.36559765375723
H        -1.77591084655026   -0.52041406637807    2.16979188696796
H        -2.26325265867791    2.44344954985380    5.23217469753994
H        -0.72142014482637    3.21586112676729    5.63738758469685
H        -0.82592311917251    1.45120450975950    5.50713618561779
