# Supplementary material for: A Story of Three Levels of Sophistication in SCF/KS-DFT Orbital Optimization Procedures
Source: J Phys Chem A. 2024 Mar 14;128(12):2472–86. doi: 10.1021/acs.jpca.3c07647 (PMC10983011; doi:10.1021/acs.jpca.3c07647)
Supplement: Supplementary file 2 — jp3c07647_si_002.zip [file jp3c07647_si_002.zip › Coords/TM_Singlets_Triplets/245.xyz]

19
CSD_code = ZEQHOS | q = 0 | S = 0 | Stoichiometry = C5H6Cl2O4RuS | MND = 6
Ru        6.39478329653396    5.38780572608987   11.04181524852917
Cl        6.52114027211916    5.78932629010889    8.73679463983095
Cl        7.04571028017589    3.16714939888174   10.67443609743214
S         4.58128909035483    3.70757824191220    9.27828745300092
O         5.92189688354260    4.28406960425731   13.79433402065911
O         5.16788718534966    8.12601749994348   10.92040058608557
O         9.29916936680136    6.09839785775098   11.22873571473517
O         4.46193973137581    4.59704545155476   10.50051670272645
C         6.12182504774282    4.78710187812868   12.79930690205518
C         5.66032184194240    7.11589839545499   11.06218274316993
C         8.18739491968799    5.88100475071072   11.22907226938845
C         3.22357773354657    4.36270827434799    8.24828338156841
C         3.70299048558670    2.21337169428547    9.85146291208304
H         3.02636895881020    3.66895976195699    7.44010938892300
H         2.34557520642572    4.51247316699839    8.86510518716625
H         3.56745658675744    5.31037822759699    7.84675168810383
H         3.47742866839524    1.58652811019499    8.99734370007902
H         4.37820362548484    1.69418252259390   10.52385700620373
H         2.80184081936888    2.50750314723053   10.37620435825968
