# Supplementary material for: A Story of Three Levels of Sophistication in SCF/KS-DFT Orbital Optimization Procedures
Source: J Phys Chem A. 2024 Mar 14;128(12):2472–86. doi: 10.1021/acs.jpca.3c07647 (PMC10983011; doi:10.1021/acs.jpca.3c07647)
Supplement: Supplementary file 2 — jp3c07647_si_002.zip [file jp3c07647_si_002.zip › Coords/TM_Singlets_Triplets/213.xyz]

19
CSD_code = WAWSEU | q = 0 | S = 0 | Stoichiometry = C9H5MnO4 | MND = 8
Mn       -0.83497574715630    3.24533081315330    3.55356277629137
O        -0.52790611323227    0.64605822611192    6.73905715786306
O         1.99869293077526    2.51408868883688    3.77124520181738
O        -1.39638239674975    1.37902546030712    1.36118112663473
O        -0.39652351949361    5.56260186506319    1.80885434854125
C        -1.56756703727780    2.22863779152870    5.31556268789912
C        -2.67529151969236    2.60765830364457    4.49603627584679
H        -3.45730091693891    1.94145553967968    4.15499236823377
C        -2.68346423998176    4.01099722458121    4.39067872986624
H        -3.47730493374576    4.60601950482539    3.95898446492191
C        -1.59003116703307    4.51964112838068    5.14827285449009
H        -1.41479415940616    5.56356908614305    5.37143631974103
C        -0.90441880607485    3.43322435707706    5.71512313800073
H        -0.11417079893555    3.48211383166486    6.45166489984484
C        -1.33398785251993    0.90251110027815    5.87958188433351
H        -2.00983097035367    0.12136664794509    5.47182534447833
C         0.89915511403888    2.80408789323424    3.64874715002057
C        -1.14878724275543    2.12246623310897    2.19776699054342
C        -0.54221062346697    4.63524630443592    2.46692628063194
