# Supplementary material for: A Story of Three Levels of Sophistication in SCF/KS-DFT Orbital Optimization Procedures
Source: J Phys Chem A. 2024 Mar 14;128(12):2472–86. doi: 10.1021/acs.jpca.3c07647 (PMC10983011; doi:10.1021/acs.jpca.3c07647)
Supplement: Supplementary file 2 — jp3c07647_si_002.zip [file jp3c07647_si_002.zip › Coords/TM_Singlets_Triplets/239.xyz]

16
CSD_code = FALZAV | q = 0 | S = 0 | Stoichiometry = C7H5ClO2Ru | MND = 8
Ru        1.63079604938516    7.99046416775836    6.92179068492116
Cl        0.76817314950673    6.36761662855456    8.40101190960269
C         0.35878010811572    7.50226214136879    5.66583856954732
O        -0.40075240399799    7.18960042460306    4.87426001954493
C         0.44871511588607    9.23095785019620    7.62503379734788
O        -0.25688729606635   10.00820633857472    8.07165548030360
C         3.67529018810810    7.12220548369733    7.41457692338544
H         3.89778751091671    6.25346594301564    8.01990781241516
C         3.50869331700035    7.12828954326344    6.01271216637448
H         3.66120403522742    6.28246330033011    5.35582345892205
C         3.37269806117123    8.48758159380067    5.59648246663406
H         3.38981242169860    8.83954875077828    4.57337110528490
C         3.44682472124399    9.30705852441376    6.75501890765157
H         3.51092307700990   10.38750201781935    6.75861399923114
C         3.60498686242025    8.45887928446773    7.88641582135583
H         3.85565508237404    8.78359800735793    8.88708687747780
