# Supplementary material for: A Story of Three Levels of Sophistication in SCF/KS-DFT Orbital Optimization Procedures
Source: J Phys Chem A. 2024 Mar 14;128(12):2472–86. doi: 10.1021/acs.jpca.3c07647 (PMC10983011; doi:10.1021/acs.jpca.3c07647)
Supplement: Supplementary file 2 — jp3c07647_si_002.zip [file jp3c07647_si_002.zip › Coords/TM_Singlets_Triplets/103.xyz]

15
CSD_code = CAVJOZ | q = 0 | S = 0 | Stoichiometry = C3H9Cl2Nb | MND = 5
Nb        3.71800014075635    2.14659622729198    3.05699436929341
Cl        3.71799966037645    2.14660072148415    0.83461389600140
Cl        3.71800010842114    2.14657919425356    5.28247445838977
C         1.74604120399598    1.00808183702642    3.09893936405634
H         1.87435804642439    0.05901121567733    3.63184383454201
H         1.36941076198754    0.79066353565257    2.09628477395564
C         5.68995892172551    1.00808164273355    3.09893952710870
C         3.71799989131952    4.42362118545604    3.09892155306338
H         0.98829229547262    1.59370974910021    3.63189574165860
H         6.44770786469846    1.59370953178885    3.63189589074656
H         5.56164209580142    0.05901102951236    3.63184396296785
H         2.83193892162681    4.78703394929745    3.63185054505428
H         4.60406091400098    4.78703398115674    3.63185049795532
H         6.06658930153427    0.79066338475248    2.09628492872204
H         3.71799987185858    4.85850281481627    2.09626665648467
