# Supplementary material for: A Story of Three Levels of Sophistication in SCF/KS-DFT Orbital Optimization Procedures
Source: J Phys Chem A. 2024 Mar 14;128(12):2472–86. doi: 10.1021/acs.jpca.3c07647 (PMC10983011; doi:10.1021/acs.jpca.3c07647)
Supplement: Supplementary file 2 — jp3c07647_si_002.zip [file jp3c07647_si_002.zip › Coords/TM_Singlets_Triplets/102.xyz]

14
CSD_code = CEHPIO | q = 0 | S = 0 | Stoichiometry = C5H5Cl3Ti | MND = 8
Ti        3.03796217996385    9.40473867810755    0.99940852723008
Cl        3.80738477148982    7.78485870820168    2.17380224456915
Cl        3.85516003401553   11.03587741674467    2.12439261450460
Cl        4.46998398922869    9.35609814620955   -0.59470122136911
C         0.88650453745522    9.91130088498467    1.63765240899901
C         0.92837020395989    8.53310524521856    1.32852360832759
C         1.25630300091721    8.40099581559173   -0.04203294635406
C         1.39069569760623    9.70163846764151   -0.58536116010171
C         1.17105660321768   10.63436789705034    0.45255656827626
H         0.57273554008201   10.34107587700351    2.58142122502125
H         0.65529886527510    7.72381970253108    1.99520230787649
H         1.26904123263570    7.47472935774969   -0.60485325402225
H         1.53061635139428    9.93869150933186   -1.63316699520775
H         1.11198699275877   11.71030229363352    0.33795607225050
