# Supplementary material for: A Story of Three Levels of Sophistication in SCF/KS-DFT Orbital Optimization Procedures
Source: J Phys Chem A. 2024 Mar 14;128(12):2472–86. doi: 10.1021/acs.jpca.3c07647 (PMC10983011; doi:10.1021/acs.jpca.3c07647)
Supplement: Supplementary file 2 — jp3c07647_si_002.zip [file jp3c07647_si_002.zip › Coords/TM_Singlets_Triplets/270.xyz]

18
CSD_code = BOGPIW | q = 1 | S = 0 | Stoichiometry = C7H5FeO4S(1+) | MND = 8
Fe       -3.70048981151353   14.12828973842993    9.13169029540895
S        -3.90972606336439   12.00977586198430    9.26552129793309
O        -5.04547969155632   11.46705301793958    9.92286112920869
O        -2.90598208702204   11.18535965221516    8.69688984042493
C        -4.16597800533016   15.60261904607537   10.71352520280193
C        -4.25052635425074   16.20342737918430    9.42325019346464
C        -5.31908059457856   15.57827665671714    8.71579335225526
C        -5.82048654969531   14.54615784310844    9.52146724876389
C        -5.10299222409019   14.56068536836159   10.76349455036842
C        -1.96622171712029   14.15704949479673    9.53324891045968
O        -0.86920913100642   14.24828314305951    9.77126238978203
C        -3.16215605049748   14.14452130638095    7.43455198790996
O        -2.80744955177033   14.22962227006656    6.36917790429538
H        -3.54380457285281   15.94298473214392   11.52427914834369
H        -3.73560218514767   17.10084452431876    9.11513968111595
H        -5.71370451916475   15.89684479394172    7.76551601087214
H        -6.68928211637146   13.94215987325745    9.31832911639983
H        -5.35562877466759   13.97014529801844   11.62850174019158
