# Supplementary material for: A Story of Three Levels of Sophistication in SCF/KS-DFT Orbital Optimization Procedures
Source: J Phys Chem A. 2024 Mar 14;128(12):2472–86. doi: 10.1021/acs.jpca.3c07647 (PMC10983011; doi:10.1021/acs.jpca.3c07647)
Supplement: Supplementary file 2 — jp3c07647_si_002.zip [file jp3c07647_si_002.zip › Coords/TM_Singlets_Triplets/104.xyz]

15
CSD_code = CATXOM | q = 0 | S = 0 | Stoichiometry = C2H6Cl5SeTa | MND = 6
Ta        0.00002219067138    9.42351497518533    7.57507761504634
Se       -0.00000238705534    6.74951259540390    6.76683249356603
Cl       -0.00000674725176   11.64337161754988    8.02690232620136
Cl       -2.29126846402390    9.16928573861036    7.47102836006588
Cl        0.00003689937615    9.75591670912578    5.25209675785255
Cl       -0.00009929394915    8.62361333896605    9.71006168252260
C        -1.45093916465117    6.65274305215425    5.47000306150310
H        -1.37247214664988    7.51559090686527    4.81178902517527
H        -2.38694994903509    6.68666082076948    6.02054612993223
H        -1.37309441665720    5.72023326991209    4.91315972566723
Cl        2.29132442886869    9.16932362731672    7.47089626293191
C         1.45093718193550    6.65274459378466    5.47000515626516
H         1.37247118574483    7.51559185786618    4.81179030594799
H         2.38694769469112    6.68666235761980    6.02054895077513
H         1.37309298798577    5.72023453887033    4.91316214654717
