# Supplementary material for: A Story of Three Levels of Sophistication in SCF/KS-DFT Orbital Optimization Procedures
Source: J Phys Chem A. 2024 Mar 14;128(12):2472–86. doi: 10.1021/acs.jpca.3c07647 (PMC10983011; doi:10.1021/acs.jpca.3c07647)
Supplement: Supplementary file 2 — jp3c07647_si_002.zip [file jp3c07647_si_002.zip › Coords/TM_Singlets_Triplets/116.xyz]

18
CSD_code = SIVCEG | q = 0 | S = 0 | Stoichiometry = C3H7Cl5NNbO | MND = 6
Nb        4.28538595152395   -1.65287485178868   10.90370234824124
Cl        1.98724399820803   -1.60256532966814   10.68599055486624
Cl        4.08200515316460   -2.55020395097119   13.01379254501300
Cl        6.47620136800254   -1.01328323993364   11.45705702013424
Cl        4.39860331457199   -0.03241772977272    9.20208796815706
Cl        4.76372121987680   -3.46256687718299    9.70585536975746
O         3.79006546497113    0.39144876051293   12.16863548730864
C         4.38824005116636    1.46637390074395   12.06701331467098
H         5.38947535539904    1.52615720475451   11.61352304164108
N         3.89329628632465    2.61481290217378   12.49133433764337
C         2.57641255506992    2.67300909054010   13.08578494074837
H         2.64299009222737    3.02938204923355   14.11453219350267
H         2.14917876782319    1.67184409706739   13.07383269283192
H         1.93881064759994    3.34884796100202   12.51467360671875
C         4.60482498658295    3.86113471176953   12.37573822187278
H         5.57675713038907    3.69684045366088   11.91682871562728
H         4.74690302789803    4.30409306093503   13.36353463176796
H         4.03558462920051    4.56076778692371   11.76038300949708
