# Supplementary material for: A Story of Three Levels of Sophistication in SCF/KS-DFT Orbital Optimization Procedures
Source: J Phys Chem A. 2024 Mar 14;128(12):2472–86. doi: 10.1021/acs.jpca.3c07647 (PMC10983011; doi:10.1021/acs.jpca.3c07647)
Supplement: Supplementary file 2 — jp3c07647_si_002.zip [file jp3c07647_si_002.zip › Coords/TM_Singlets_Triplets/197.xyz]

17
CSD_code = WECKOE | q = 0 | S = 0 | Stoichiometry = C4H6NO5Re | MND = 6
Re        1.37906760380544   -0.00012689120723    1.53868729006937
O        -0.16740552435238    0.00132535069772    2.16030218223463
O         1.50271588690017   -1.35056043185474    0.55329293079794
O         2.15938312186695    1.08187828025013    3.50185054139642
N         3.72488537997445   -0.00169462574891    1.44337726083637
C         4.86284449565185   -0.00063063402106    1.55317601080821
C         6.28070949205924    0.00053757512504    1.67192379773835
C         2.29710208227192   -0.00015245677565    4.12109987791655
C         2.63352759157597   -0.00019813613490    5.58750777542448
H         6.72480080177827    0.00071545989589    0.67646905553339
H         6.60020425985242    0.89193371771613    2.21187539823242
H         1.69814822450213    0.00057750793407    6.14520904301850
H         3.19006968876997   -0.89795693287988    5.84121039496421
O         1.50508804134208    1.34982971022150    0.55290898550824
O         2.15739201510881   -1.08218504141849    3.50228605623428
H         6.60173712723819   -0.89007701739574    2.21225394421088
H         3.19142971165424    0.89678456559535    5.84096945507610
