# Supplementary material for: A Story of Three Levels of Sophistication in SCF/KS-DFT Orbital Optimization Procedures
Source: J Phys Chem A. 2024 Mar 14;128(12):2472–86. doi: 10.1021/acs.jpca.3c07647 (PMC10983011; doi:10.1021/acs.jpca.3c07647)
Supplement: Supplementary file 2 — jp3c07647_si_002.zip [file jp3c07647_si_002.zip › Coords/TM_Singlets_Triplets/191.xyz]

17
CSD_code = FOFRIC | q = 0 | S = 0 | Stoichiometry = C8H2Br3O3Re | MND = 8
Re       -0.63418775599697    6.18802521719803    6.87231370136302
Br       -2.44173174581512    9.59045841117590    7.96444189162606
Br       -0.78125472252879    9.73448910523102    4.75804793585411
Br        2.38515908622525    8.02764579234412    5.05208532878739
O        -1.25783232346331    5.45487053300680    3.93900974809619
O         0.70806297112186    3.48365008131081    7.51371843161519
O        -3.41510047407464    5.37166533319832    7.93762167225720
C        -0.89832140556522    8.58693155544953    7.48260371157982
C        -0.24597258197771    8.66708812202872    6.22846945029830
C         0.98371623477301    7.95553164461507    6.34086509929176
C         1.09803030124410    7.46234608437362    7.66733715968433
C        -0.08296604167286    7.83028898852953    8.37472283196337
C         0.16810186027832    4.45518187705180    7.25072007544176
C        -2.38684209934986    5.61511086374345    7.50954574612837
C        -1.05812010771987    5.65243268401828    5.04261818868340
H         2.00081403018951    7.05761534870397    8.10028446852999
H        -0.21975522566771    7.79366835802109    9.44459455879967
