# Supplementary material for: A Story of Three Levels of Sophistication in SCF/KS-DFT Orbital Optimization Procedures
Source: J Phys Chem A. 2024 Mar 14;128(12):2472–86. doi: 10.1021/acs.jpca.3c07647 (PMC10983011; doi:10.1021/acs.jpca.3c07647)
Supplement: Supplementary file 2 — jp3c07647_si_002.zip [file jp3c07647_si_002.zip › Coords/TM_Singlets_Triplets/093.xyz]

17
CSD_code = BOPZAI | q = -1 | S = 0 | Stoichiometry = C2H6Cl4NO2RuS(1-) | MND = 6
Ru        0.46763417577502   -3.77808986662075    4.40762863991314
Cl       -0.36757538334988   -3.30386611758799    6.60203295604407
Cl        1.44621493253605   -3.73589553766609    2.28788216451456
Cl       -1.48799305426712   -2.72069721302225    3.51604237372757
Cl        2.54748915878006   -4.30934532721434    5.32777105019690
S        -0.06545541159144   -0.91598080694706    5.14544392460219
O         1.03611417229033   -1.76354104004666    4.58450670080784
O        -0.50589787801775   -6.41795571181083    4.26405891834192
N        -0.09326115702968   -5.33698675223595    4.31813734829744
C         0.83782365848110   -0.01430144682673    6.46261088985878
C        -0.06991390378586    0.46993259721895    3.94380676709070
H         1.81039118210086    0.27586760081494    6.08368422036809
H         0.25702148235552    0.84443473821367    6.77668422287103
H         0.94854048532298   -0.71678612889031    7.28209904247282
H         0.95222540100712    0.76774253294600    3.74405305884781
H        -0.52975796823109    0.07726375972384    3.04345374650846
H        -0.65699989237458    1.28900471995163    4.34100397553616
