# Supplementary material for: A Story of Three Levels of Sophistication in SCF/KS-DFT Orbital Optimization Procedures
Source: J Phys Chem A. 2024 Mar 14;128(12):2472–86. doi: 10.1021/acs.jpca.3c07647 (PMC10983011; doi:10.1021/acs.jpca.3c07647)
Supplement: Supplementary file 2 — jp3c07647_si_002.zip [file jp3c07647_si_002.zip › Coords/TM_Singlets_Triplets/120.xyz]

19
CSD_code = KUJLEG | q = 0 | S = 0 | Stoichiometry = C9H6MoO3 | MND = 9
Mo        2.00574617192176    2.77399683788346    0.23962817757965
C         1.55653681737325    2.07722040361993   -1.95690307437935
C         2.69992419110809    1.36799004963079   -1.50779421240035
C         3.82323315346769    2.06476919560630   -1.06653170899141
C         2.95020538210355    2.77396413901435    1.92190173992978
O         3.55868052280515    2.77398369032674    2.88961769129966
C         0.86400221333544    1.48018282359480    1.10245262168917
O         0.18754368989358    0.68365397752853    1.56582055347601
H         0.71727004931630    1.52979102778838   -2.37539903865785
H         2.72360681524671    0.28526361785681   -1.58734199665414
H         4.72947081539375    1.52944184750812   -0.79948541026856
C         1.55654237951890    3.47079412089520   -1.95690250686707
C         2.69993239712371    4.18002001356254   -1.50779649819070
C         3.82323680574706    3.48323778119613   -1.06653235643535
C         0.86403775412515    4.06780151558582    1.10251443909862
H         0.71727656834632    4.01822645801145   -2.37539794189851
H         2.72362068443926    5.26274643057096   -1.58735590812031
H         4.72947723592769    4.01855870320417   -0.79949092655174
O         0.18745635280669    4.86435736661548    1.56569635634243
