# Supplementary material for: A Story of Three Levels of Sophistication in SCF/KS-DFT Orbital Optimization Procedures
Source: J Phys Chem A. 2024 Mar 14;128(12):2472–86. doi: 10.1021/acs.jpca.3c07647 (PMC10983011; doi:10.1021/acs.jpca.3c07647)
Supplement: Supplementary file 2 — jp3c07647_si_002.zip [file jp3c07647_si_002.zip › Coords/TM_Singlets_Triplets/159.xyz]

19
CSD_code = IZUQID | q = 0 | S = 0 | Stoichiometry = C9H5FMoO3 | MND = 9
Mo        2.36169188376936    2.82287750240458    4.99526280084620
F         0.68657796034284    1.36984250329012    7.49830870825256
O         4.05139093468444    1.33687511861208    2.90344855463311
O         4.21673953121761    5.21778770232682    4.48717497198769
O         4.46613963811467    1.89958440636708    7.03454883672348
C         3.45557446748375    1.90582059866348    3.69343624675337
C         3.55857331471298    4.30392374038477    4.67379041719788
C         3.71265347916401    2.24874800599884    6.25367303201370
C         0.64272148302248    2.07863452266822    6.35942658766719
C         0.62622202458745    3.48582470599027    6.44754884246346
H         0.64140200020940    3.96180019564087    7.42160552394977
C         0.51006383378195    4.21878840875112    5.26014651941009
H         0.43879377429983    5.30140961973929    5.30678052454386
C         0.34895566457290    3.56185005455830    4.01945843905460
H         0.15952371250773    4.14023068196641    3.12166406034158
C         0.37198420010810    2.16233305155378    3.96626068845356
H         0.19345590346031    1.65349320229830    3.02366379080621
C         0.48673616141636    1.39725525761142    5.14812805572572
H         0.39240003254315    0.31722072117283    5.14257339917495
