# Supplementary material for: A Story of Three Levels of Sophistication in SCF/KS-DFT Orbital Optimization Procedures
Source: J Phys Chem A. 2024 Mar 14;128(12):2472–86. doi: 10.1021/acs.jpca.3c07647 (PMC10983011; doi:10.1021/acs.jpca.3c07647)
Supplement: Supplementary file 2 — jp3c07647_si_002.zip [file jp3c07647_si_002.zip › Coords/TM_Singlets_Triplets/155.xyz]

19
CSD_code = VAQRAG | q = 0 | S = 0 | Stoichiometry = C7H4Cl4O3W | MND = 6
W         4.50113680065846    0.72161907779336    2.97785734770585
Cl        5.82966866922529    1.60789353280820    1.26736299184040
Cl        4.77987462752853   -1.32252216260282    2.14702592000956
Cl        4.05699049947070   -0.14830131433233    5.08804501106441
Cl        8.94432017107287    0.49119774695432    4.66838023149138
O         2.96954552791756    1.03627956982441    2.41181401589743
O         4.90050186784508    2.35133595803854    3.88346923125079
O         6.58168094210005    0.40014363302729    3.77362160582279
C         7.15601649186453    2.52884830363019    4.66094218342284
C         5.85530604990039    3.07524156704820    4.41463483653540
C         5.61277744782038    4.41475169730276    4.76081468022218
C         6.60442405735850    5.18829075142621    5.31745980090417
C         7.87387672921728    4.65685536316977    5.55592144323786
C         8.14431303944071    3.35040997138305    5.23444351999973
C         7.39218802913748    1.15730943602627    4.30963140772987
H         4.62566670312390    4.80714207396839    4.56755285934177
H         6.39929120146004    6.21684127521238    5.57253790434905
H         8.64140031646454    5.27538862405940    5.99279873656999
H         9.12292082839327    2.93497489526132    5.41528627260478
