# Supplementary material for: A Story of Three Levels of Sophistication in SCF/KS-DFT Orbital Optimization Procedures
Source: J Phys Chem A. 2024 Mar 14;128(12):2472–86. doi: 10.1021/acs.jpca.3c07647 (PMC10983011; doi:10.1021/acs.jpca.3c07647)
Supplement: Supplementary file 2 — jp3c07647_si_002.zip [file jp3c07647_si_002.zip › Coords/TM_Singlets_Triplets/006.xyz]

19
CSD_code = OFAFAD | q = -1 | S = 0 | Stoichiometry = C4H8Cl5HfO(1-) | MND = 6
Hf        2.81772815380384    2.48285933589047    1.99603176036198
Cl        2.35284484262457    2.16869592573356    4.32655558444703
Cl        0.47051483606838    2.34174687483897    1.51474166899263
Cl        5.15250189728997    2.14127844684568    2.44793127729506
Cl        2.90091585152700    4.83177943957942    2.07350882856723
Cl        3.27974870234709    2.29083431573998   -0.35093515402651
O         2.71608087196719    0.24714653484412    1.93880336309413
C         2.12081563503285   -0.51645366620083    0.87369714613654
H         2.72937838342647   -0.37697807435293   -0.02901893643989
H         1.11673908656348   -0.11753765907089    0.69770605588328
C         2.13767494899196   -1.96592340595331    1.34631560726655
H         2.16389858443699   -2.66628494284370    0.51464972464865
H         1.26257241887497   -2.17388064306577    1.96266477630096
C         3.40319592666331   -1.99479705510596    2.20027497352257
H         3.42218950709456   -2.81566703373443    2.91354252720787
H         4.28621525320736   -2.05106365574697    1.56329162469390
C         3.33831732732105   -0.63584569599214    2.88858897485373
H         4.31896271336983   -0.21985040047417    3.14180265210018
H         2.71240505938916   -0.66615864093005    3.79004754509338
