# Supplementary material for: A Story of Three Levels of Sophistication in SCF/KS-DFT Orbital Optimization Procedures
Source: J Phys Chem A. 2024 Mar 14;128(12):2472–86. doi: 10.1021/acs.jpca.3c07647 (PMC10983011; doi:10.1021/acs.jpca.3c07647)
Supplement: Supplementary file 2 — jp3c07647_si_002.zip [file jp3c07647_si_002.zip › Coords/TM_Singlets_Triplets/171.xyz]

18
CSD_code = GUHREH | q = 0 | S = 0 | Stoichiometry = C8H6O3W | MND = 9
W        -0.95403326052806    2.72256804228363    8.09421376296524
C        -3.02868701428930    1.88431379921788    8.81105815743809
C        -2.99263195499736    1.79292799881145    7.39664653955725
C        -2.89174623169689    3.10594231843452    6.88067319675788
C        -2.87146801202411    4.01203979486115    7.97617642285360
C        -2.95486739985468    3.25715446434030    9.16989711107535
C         0.27261236050695    1.61441130379368    6.99947079381225
C         0.20475255633315    3.84637216968812    6.95002298778394
C         0.32070181369724    3.78703836556553    9.17654406186997
O         0.95060769033410    1.01217525911845    6.29329094840361
O         0.91539336012861    4.48158951323105    6.30205352717261
O         1.02700689537419    4.47970807316579    9.76214082815319
H        -3.24749638164635    1.06819780972920    9.48799649230848
H        -3.17443866423554    0.89497754740419    6.81846817765622
H        -2.97782116853711    3.38256161442887    5.83761331883337
H        -2.94521086437239    5.08988078752332    7.90398470865783
H        -3.11323897281549    3.65546157404385   10.16489128517505
H        -0.39003475137706    1.62347956435898    9.17255767952599
