# Supplementary material for: A Story of Three Levels of Sophistication in SCF/KS-DFT Orbital Optimization Procedures
Source: J Phys Chem A. 2024 Mar 14;128(12):2472–86. doi: 10.1021/acs.jpca.3c07647 (PMC10983011; doi:10.1021/acs.jpca.3c07647)
Supplement: Supplementary file 2 — jp3c07647_si_002.zip [file jp3c07647_si_002.zip › Coords/TM_Singlets_Triplets/011.xyz]

17
CSD_code = ATOROS | q = -1 | S = 0 | Stoichiometry = C6H4ClNO4V(1-) | MND = 5
V         0.36866942549396    3.55566596871048    3.88727701347160
Cl        1.51403014765238    2.04227288381398    2.95200991462496
N        -0.73958246494910    5.26588255287530    5.33053384371366
O         1.17986512710311    3.55513732132066    5.51786118440409
O         1.65898127884742    4.11585866371191    7.61969491812287
O         0.59336858937314    4.74050257713287    2.93516938352482
O        -1.05303665841395    2.98827038709826    3.75160832053817
C         1.01869377019216    4.21188057707191    6.58323983527020
C        -0.12554526449247    5.22407536024816    6.49745391188877
C        -0.48806605370522    6.03380002685563    7.56963510503500
H         0.05395324203653    5.95397408079878    8.49946366082097
C        -1.54067918172900    6.91384499086571    7.39001338076070
H        -1.85965676637289    7.56239970367743    8.19529448292373
C        -2.18141711847664    6.95060996673115    6.15912302315578
H        -3.00647876821170    7.62566459914324    5.98605588089223
C        -1.74227514883079    6.10196269070580    5.15048794429283
H        -2.19602415551693    6.08099764923869    4.16857819655963
