# Supplementary material for: A Story of Three Levels of Sophistication in SCF/KS-DFT Orbital Optimization Procedures
Source: J Phys Chem A. 2024 Mar 14;128(12):2472–86. doi: 10.1021/acs.jpca.3c07647 (PMC10983011; doi:10.1021/acs.jpca.3c07647)
Supplement: Supplementary file 2 — jp3c07647_si_002.zip [file jp3c07647_si_002.zip › Coords/TM_Singlets_Triplets/251.xyz]

19
CSD_code = LUTKOA | q = 0 | S = 0 | Stoichiometry = C8H7BrO2Ru | MND = 8
Ru        2.38336421112257    1.70289913498440    2.65236098544785
Br        3.25111812035912    4.04411313555570    2.56286004846559
C         0.38063538934133    2.56863800692752    1.85132569452753
C         0.21982579844380    2.06428643452953    3.17713865965616
H        -0.24900737548432    2.60592621978326    3.98887872418108
C         0.46993067948573    0.66615766872554    3.15063917742900
H         0.27618336796681   -0.02894090127601    3.95761375114655
C         0.85723771910220    0.31400583764521    1.82804085074806
H         0.98435023630261   -0.69382065784809    1.45529938114007
C         0.81359793041710    1.49784272118603    1.03099118560089
H         0.88102913580960    1.53103700969621   -0.04898205232799
C         0.01092889601654    3.93823992769197    1.38833075343165
H        -1.05975517767570    3.95948838447071    1.17425299717578
H         0.55107016828900    4.20673060464772    0.48274651697096
H         0.22432367390886    4.68594410126422    2.14984601867906
C         3.87800926563508    1.04035482656313    1.77416536465627
O         4.76579690026833    0.59681112929272    1.21019487660616
C         3.22256270628362    1.38476734722570    4.27613113257656
O         3.69989835440769    1.15721906893446    5.28796593388855
