# Supplementary material for: A Story of Three Levels of Sophistication in SCF/KS-DFT Orbital Optimization Procedures
Source: J Phys Chem A. 2024 Mar 14;128(12):2472–86. doi: 10.1021/acs.jpca.3c07647 (PMC10983011; doi:10.1021/acs.jpca.3c07647)
Supplement: Supplementary file 2 — jp3c07647_si_002.zip [file jp3c07647_si_002.zip › Coords/TM_Singlets_Triplets/212.xyz]

19
CSD_code = DARHIQ | q = 0 | S = 0 | Stoichiometry = C8H7MnO3 | MND = 8
Mn        6.85996916159207    3.56869073248692    4.91361040278170
O         8.97791261979228    1.80636920444634    3.91230104399008
O         6.38315516192441    2.18088513306288    7.45649018554545
O         4.57729504159556    2.09055913747411    3.80690762481500
C         7.22494711607711    4.84989205401876    3.05498298292072
H         8.22221211869625    5.25438128504371    3.15026050312175
H         6.99993218508403    4.54847978264054    2.03672143071075
C         6.15412280167099    5.33624941345849    3.80376135323929
H         5.17771419631023    5.39934732250093    3.31924244583347
C         6.16674550746279    5.63002085320113    5.19131889572912
H         5.26598264663768    6.06786530135679    5.61537424249796
C         7.25328410654092    5.39905794924184    6.07202414858759
H         7.02792176194662    5.50645644047677    7.13495392934347
C         8.51391364333925    4.91973538148351    5.71505675506335
H         9.17958423751055    4.66883059014881    6.53520036084796
H         9.04982672658590    5.30222282056339    4.85818831521201
C         8.13402976344967    2.47141233573971    4.31319934971636
C         6.57614438374090    2.71792870188150    6.45915771992366
C         5.47650682004279    2.66311556077393    4.23564831012030
