# Supplementary material for: A Story of Three Levels of Sophistication in SCF/KS-DFT Orbital Optimization Procedures
Source: J Phys Chem A. 2024 Mar 14;128(12):2472–86. doi: 10.1021/acs.jpca.3c07647 (PMC10983011; doi:10.1021/acs.jpca.3c07647)
Supplement: Supplementary file 2 — jp3c07647_si_002.zip [file jp3c07647_si_002.zip › Coords/TM_Singlets_Triplets/129.xyz]

18
CSD_code = HEVBEP | q = 0 | S = 0 | Stoichiometry = C8H5CrNO3 | MND = 9
Cr        1.83025471056759    0.19032088091728    1.92294533608431
C         1.88370025860208   -0.83922733480779    3.43271747134867
O         1.85380770844940   -1.52588398331707    4.35677526801404
C         1.37207248201032   -1.40604943940807    1.16628212113627
O         1.04206408841802   -2.42646444207030    0.74284338962434
C         0.05278796651181    0.18094035479167    2.34558215228351
O        -1.06233486874921    0.09785870553093    2.62282670723403
N         2.68750817122502    2.13111536256396    2.53606839442230
C         1.88130965750863    2.32995933528840    1.48286226362820
C         2.06649668514457    1.71840879988914    0.23094749607078
C         3.10142994845789    0.78248441917486    0.10872113329379
C         3.96577934048168    0.57001004489590    1.19686972387939
C         3.68939616479151    1.24604732367672    2.39272687613198
H         4.84298126601966   -0.05671475096473    1.10091161005221
H         1.45253512624993    1.99216423006014   -0.61741237163394
H         4.36225202035996    1.17107094589284    3.24300003092314
H         3.30861885956316    0.31837803618679   -0.84936585409249
H         1.13174041438792    3.10548151169927    1.61529825159953
