# Supplementary material for: A Story of Three Levels of Sophistication in SCF/KS-DFT Orbital Optimization Procedures
Source: J Phys Chem A. 2024 Mar 14;128(12):2472–86. doi: 10.1021/acs.jpca.3c07647 (PMC10983011; doi:10.1021/acs.jpca.3c07647)
Supplement: Supplementary file 2 — jp3c07647_si_002.zip [file jp3c07647_si_002.zip › Coords/TM_Singlets_Triplets/106.xyz]

19
CSD_code = NIVHUV | q = 0 | S = 0 | Stoichiometry = C2H8N3O5V | MND = 7
V         1.35958252303455    2.48299116843084    3.31047329248418
N         2.12467687414886    4.71184452939459    2.53814015194032
N         0.37979554776998    3.23190577325117    4.75801680465751
N         2.00442655934630    1.76364908084016    1.67677930243637
O         2.72202385827011    2.58166798356506    3.98920947464125
O         0.01739143482286    3.27100513869625    2.25094097043109
O         0.26546550663515    1.92046058408893    4.62488730432537
O         1.41030884541525    0.88967640291314    2.47106957996769
O        -1.05956256110570    4.68696039778483    0.91742285285355
C         1.23210623684175    5.16038076904123    1.48849670274674
C        -0.08868525263391    4.31558018311660    1.53688522327833
H         3.09813177111638    4.67787778593259    2.25752383140595
H         2.05487633335530    5.29153967733440    3.36870342842925
H        -0.51745734579158    3.71069982811366    4.58192099649954
H         0.79601011169989    3.48662325134954    5.66892707002847
H         2.99483632000995    1.51891622387700    1.51227849376975
H         1.47859881705179    1.90304779456022    0.80014250782568
H         1.67582762787960    4.99038273904769    0.50348425713494
H         0.95364679213347    6.21679068866215    1.56609775514399
