# Supplementary material for: A Story of Three Levels of Sophistication in SCF/KS-DFT Orbital Optimization Procedures
Source: J Phys Chem A. 2024 Mar 14;128(12):2472–86. doi: 10.1021/acs.jpca.3c07647 (PMC10983011; doi:10.1021/acs.jpca.3c07647)
Supplement: Supplementary file 2 — jp3c07647_si_002.zip [file jp3c07647_si_002.zip › Coords/TM_Singlets_Triplets/221.xyz]

17
CSD_code = FEWYAJ | q = 0 | S = 0 | Stoichiometry = C4H6Cl4N2Ru | MND = 6
Ru        4.07819264031432    0.00003269813470    0.00004080006817
N         4.29443455266151    0.53433461292016    1.84397457482867
Cl        4.35369116721979    2.21115361699236   -0.67100943636056
Cl        1.78200443693566    0.33722538352208    0.17009736342471
C         4.42416891170813    0.85749087763313    2.93539969745631
C         4.58341112178905    1.25644843332688    4.29493945680916
H         5.64386269253907    1.37607032097104    4.51614380716316
H         4.15905738047427    0.49435084927470    4.94835006304789
H         4.06876754890448    2.20325999938005    4.45781267974607
N         3.86290099400604   -0.53421905247270   -1.84403106909491
Cl        3.80364486538237   -2.21123560290199    0.67093040319459
Cl        6.37441931632954   -0.33726872600947   -0.17008018422748
C         3.73308844950150   -0.85748375057148   -2.93540967820258
C         3.57360828041097   -1.25645428565691   -4.29492055264561
H         2.51312842936325   -1.37605015103319   -4.51600764454790
H         3.99790676240452   -0.49437503086715   -4.94838638214961
H         4.08821245005557   -2.20328019264216   -4.45784389851015
