# Supplementary material for: A Story of Three Levels of Sophistication in SCF/KS-DFT Orbital Optimization Procedures
Source: J Phys Chem A. 2024 Mar 14;128(12):2472–86. doi: 10.1021/acs.jpca.3c07647 (PMC10983011; doi:10.1021/acs.jpca.3c07647)
Supplement: Supplementary file 2 — jp3c07647_si_002.zip [file jp3c07647_si_002.zip › Coords/TM_Singlets_Triplets/214.xyz]

16
CSD_code = YIPYII | q = 0 | S = 0 | Stoichiometry = C7H4MnNO3 | MND = 8
Mn        4.13765806413046    0.57282656873730    2.32569871644047
O         4.29580179513155    2.72622691157272    4.31046803922704
O         3.91628817300927    2.38457204143120    0.03000407185753
O         7.04510543767330    0.26046034193025    2.10045752746648
N         3.63511272405125   -1.03716391093588    3.48970766486110
C         4.25536127422076    1.90399604409646    3.51350842325359
C         4.03279895170128    1.69646624507949    0.94134462406011
C         5.91301398674928    0.41768628037334    2.18123830802972
C         2.52751735871187   -0.26128888192355    3.36675841406018
H         2.01824589395255    0.11195067972342    4.24773354512530
C         2.06810466414199   -0.23176596594156    2.03382473830469
H         1.14193240720160    0.19245681841130    1.67526147059648
C         2.96980965196561   -1.04178135441416    1.30312048660503
H         2.86913966101324   -1.35873524066594    0.27563653610512
C         3.91182759480909   -1.50435238978641    2.24501771245491
H         4.66778236153690   -2.26755418768799    2.10071972155225
