# Supplementary material for: A Story of Three Levels of Sophistication in SCF/KS-DFT Orbital Optimization Procedures
Source: J Phys Chem A. 2024 Mar 14;128(12):2472–86. doi: 10.1021/acs.jpca.3c07647 (PMC10983011; doi:10.1021/acs.jpca.3c07647)
Supplement: Supplementary file 2 — jp3c07647_si_002.zip [file jp3c07647_si_002.zip › Coords/TM_Singlets_Triplets/169.xyz]

17
CSD_code = FOWWOD | q = 0 | S = 0 | Stoichiometry = C2H6F5NOSW | MND = 6
W         0.48267873434756    2.43319518698436    0.84660250933412
F        -0.50085721525723    3.72846414380088   -0.12212160802919
F        -0.97852257530881    2.43335622631842    1.97411198814434
F         1.16039730664397    1.05954666270331    1.91935405883909
N         1.90024246106633    2.43168507184260   -0.42550650084565
S         2.06443343908620    2.43173325192515   -1.94590565003430
C         1.14945976300048    3.85945025724507   -2.60541791136073
O         3.38843388850907    2.43373415107911   -2.50672215577541
H         0.09325004383072    3.70072910408639   -2.41075908453687
H         1.35071905738856    3.95901875132338   -3.66532518265411
H         1.49900773252642    4.73683081879496   -2.06966213271538
F        -0.50736221895688    1.14777991785238   -0.12908184916059
F         1.16681618840613    3.79860601934866    1.92563264089360
C         1.15386483589975    1.00138679711040   -2.60577774852249
H         0.09707448806543    1.15718559592342   -2.41234889704659
H         1.35641920173685    0.90219351210420   -3.66547492123395
H         1.50524486901566    0.12510453155758   -2.06949755529582
