# Supplementary material for: A Story of Three Levels of Sophistication in SCF/KS-DFT Orbital Optimization Procedures
Source: J Phys Chem A. 2024 Mar 14;128(12):2472–86. doi: 10.1021/acs.jpca.3c07647 (PMC10983011; doi:10.1021/acs.jpca.3c07647)
Supplement: Supplementary file 2 — jp3c07647_si_002.zip [file jp3c07647_si_002.zip › Coords/TM_Singlets_Triplets/079.xyz]

12
CSD_code = MASNUQ | q = -1 | S = 0 | Stoichiometry = C2H3Cl5NOs(1-) | MND = 6
Os       13.24101324045586    4.63415883715508    2.59295963274133
Cl       11.44605388815421    5.90220461436810    3.37234571829628
Cl       11.84028122339468    2.78022058718094    2.39190516008493
Cl       14.99764636534455    3.40372783787652    1.67865185433566
Cl       14.60175163902967    6.52552464946191    2.65989608895983
Cl       13.83104647641040    4.04831340339857    4.69754340734659
N        12.73718166815169    5.12721315138361    0.81362763655516
C        12.42342072907791    5.40674059960944   -0.25632010620090
C        12.02811219096380    5.76204655407019   -1.58641006918526
H        10.95325305750178    5.94229195743240   -1.60742831985693
H        12.27450343487029    4.94771810896194   -2.26781611482413
H        12.55553608664513    6.66563969910127   -1.89225488825271
