# Supplementary material for: A Story of Three Levels of Sophistication in SCF/KS-DFT Orbital Optimization Procedures
Source: J Phys Chem A. 2024 Mar 14;128(12):2472–86. doi: 10.1021/acs.jpca.3c07647 (PMC10983011; doi:10.1021/acs.jpca.3c07647)
Supplement: Supplementary file 2 — jp3c07647_si_002.zip [file jp3c07647_si_002.zip › Coords/TM_Singlets_Triplets/018.xyz]

18
CSD_code = FULQEK | q = -1 | S = 0 | Stoichiometry = C7H3NO6V(1-) | MND = 5
V         0.58766169372269    1.82389772274144    4.97181180546689
N         0.58766169144160    3.85506007600247    4.97180848237342
O         0.09513495758918    0.97274066385880    3.79560606773704
O         2.32952861626997    2.30202961801775    4.24243645307825
O         3.78459113950739    3.88842431977533    3.63398966633006
C         2.71934725173311    3.49322020403719    4.07943120856165
C         1.64936156458853    4.49984614570822    4.52714865087779
C         1.69520523406855    5.88881789974123    4.50777520806800
H         2.57825585013145    6.38626149278740    4.13781496875129
C         0.58766271335450    6.58653839881976    4.97179808777841
H         0.58766323858449    7.66820469396289    4.97179410532712
O        -1.15420295891521    2.30203631740611    5.70120685354858
O        -2.60926767437171    3.88843912718184    6.30962926037876
C        -1.54402999804586    3.49322870157050    5.86417599576713
C        -0.47403816432404    4.49985021829092    5.41646170480420
C        -0.51987997146222    5.88882196546147    5.43582639820620
H        -1.40293132753984    6.38626819258302    5.80578129991464
O         1.08017614366742    0.97271424205364    6.14800378303057
