# Supplementary material for: A Story of Three Levels of Sophistication in SCF/KS-DFT Orbital Optimization Procedures
Source: J Phys Chem A. 2024 Mar 14;128(12):2472–86. doi: 10.1021/acs.jpca.3c07647 (PMC10983011; doi:10.1021/acs.jpca.3c07647)
Supplement: Supplementary file 2 — jp3c07647_si_002.zip [file jp3c07647_si_002.zip › Coords/TM_Singlets_Triplets/190.xyz]

17
CSD_code = DUKQUW | q = 0 | S = 0 | Stoichiometry = C8H4IMnO3 | MND = 8
I         9.30106626320068   -1.46677048890544    7.78559415743754
Mn        5.85394195428155    0.20019471871337    6.70595812050990
O         5.55422519331026   -2.48610717500138    7.85435921321245
O         4.03087717661509    1.48653845239481    8.60804996363141
O         3.81897955654840   -0.18908476777639    4.62912784664796
C         8.04263102156257   -0.02220753486643    6.89621465831998
C         7.62106371263002    1.17626127064789    7.50974027560493
H         7.88444664409340    1.49590281156800    8.50875226524548
C         7.03130925788359    1.98369143725042    6.49982383501767
H         6.76619321475650    3.02639725837847    6.61129706947748
C         7.06853719237792    1.26516464692363    5.28500306609592
H         6.82435462802446    1.65909990948507    4.30743969397727
C         7.66608127392462    0.00212996310983    5.53297473526026
H         7.97836995256095   -0.71294463697477    4.78423642781321
C         5.63340865215533   -1.43489461535209    7.40625390236946
C         4.71491123670812    0.95495920219155    7.85762777741498
C         4.59040306936654   -0.05143045178653    5.46614699196410
