# Supplementary material for: A Story of Three Levels of Sophistication in SCF/KS-DFT Orbital Optimization Procedures
Source: J Phys Chem A. 2024 Mar 14;128(12):2472–86. doi: 10.1021/acs.jpca.3c07647 (PMC10983011; doi:10.1021/acs.jpca.3c07647)
Supplement: Supplementary file 2 — jp3c07647_si_002.zip [file jp3c07647_si_002.zip › Coords/TM_Singlets_Triplets/032.xyz]

18
CSD_code = FULPEJ | q = -1 | S = 0 | Stoichiometry = C7H3NO6V(1-) | MND = 5
V         4.66870926339446    9.46342319752965    1.44054848590541
N         2.94136706910362   10.53265267732181    1.41558870301547
O         3.28808140185475    8.13342836534555    1.09880416386888
O         1.12166083487256    7.63998670976016    0.84026886331691
O         5.24074509844262   11.30266949632755    1.72699308470571
O         4.70674213848026   13.45864082932898    1.99219420128202
O         5.23392194288865    8.85940176411556    2.73171739134324
O         5.54664557911231    9.16455985532028    0.22000421595876
C         2.05455656843893    8.40230428231695    1.03473979804920
C         1.79614409235764    9.90252965318045    1.23643559340830
C         0.58604809331345   10.58606103066671    1.25116870636481
H        -0.33291669160793   10.04071916775536    1.10156613504408
C         0.61238182002425   11.95842748131094    1.46192972472583
H        -0.31012654050426   12.52317870334807    1.48034291214150
C         1.82831603999167   12.60225029122049    1.65066196530437
H         1.90065473982633   13.66545359244234    1.81986024864297
C         2.98705663001595   11.83548174141410    1.61929661574242
C         4.44491191999471   12.28183116129506    1.80287919118013
