# Supplementary material for: A Story of Three Levels of Sophistication in SCF/KS-DFT Orbital Optimization Procedures
Source: J Phys Chem A. 2024 Mar 14;128(12):2472–86. doi: 10.1021/acs.jpca.3c07647 (PMC10983011; doi:10.1021/acs.jpca.3c07647)
Supplement: Supplementary file 2 — jp3c07647_si_002.zip [file jp3c07647_si_002.zip › Coords/TM_Singlets_Triplets/216.xyz]

17
CSD_code = MAWFAR | q = 0 | S = 0 | Stoichiometry = C4H6Cl4N2Ru | MND = 6
Ru       -0.69379398116326   -0.01704312541818    2.69902645473127
Cl        0.04173745946693    1.62317435976170    4.17720961784013
Cl        0.04539804154949   -1.66674787977206    4.16561357979898
Cl       -1.42793732123164   -1.65925045683738    1.22350699412769
Cl       -1.43188044101910    1.63257651424747    1.23405421125714
N        -2.42052476229050   -0.02373519553547    3.56520078842983
N         1.03534297206130   -0.01219964135943    1.83755060258349
C        -3.43931738825408   -0.03303426773110    4.08905187228779
C        -4.70746263890813   -0.04203582438161    4.74035983149541
H        -5.23410271986800    0.88698215853128    4.52296948887261
H        -4.56161855525740   -0.13411089229698    5.81648169149741
H        -5.29521532619627   -0.88601631166736    4.37988824042355
C         2.06735348843109   -0.01448265326972    1.34004755026531
C         3.35093809787945   -0.01710421709502    0.71964133612768
H         3.81166223614545    0.96381193099420    0.83468889970001
H         3.24201758092233   -0.24570034646977   -0.34038212233356
H         3.98020325773220   -0.77158415170010    1.19139096289546
