# Supplementary material for: A Story of Three Levels of Sophistication in SCF/KS-DFT Orbital Optimization Procedures
Source: J Phys Chem A. 2024 Mar 14;128(12):2472–86. doi: 10.1021/acs.jpca.3c07647 (PMC10983011; doi:10.1021/acs.jpca.3c07647)
Supplement: Supplementary file 2 — jp3c07647_si_002.zip [file jp3c07647_si_002.zip › Coords/TM_Singlets_Triplets/167.xyz]

19
CSD_code = YOHBOM | q = 0 | S = 0 | Stoichiometry = C7H5Cl3O3W | MND = 6
W         1.40284998577994    5.56182221194008   11.36223961957397
Cl       -0.28835450006906    3.98598197286882   11.73872416675027
Cl        2.70119253162146    7.44815516981642   11.79887393517734
Cl        0.04952966886931    6.73550379516786   10.03039584395057
O         0.23024458077962    6.52733069321521   12.95556628629940
O         2.21876192537361    4.80538036047475   12.92530632764539
O         2.30381019480169    4.80271829812115   10.19066228992272
C         0.21360288018852    6.34706618472307   14.18293644086816
C         1.06561697982743    5.46092852665109   14.90584785064691
C         2.06908552588132    4.70441279554198   14.22168715248708
C         2.89742375602008    3.85221990762249   14.97272566587897
C         2.73828860731243    3.74486703322960   16.33442713359312
C         1.75624148482987    4.48104545271097   17.00552565276569
C         0.93613654217069    5.32552698381723   16.30278390505086
H        -0.51632207541890    6.91911324156339   14.77601399083175
H         3.65087721885238    3.28983098624261   14.44239416951165
H         3.38078810699976    3.08285657437287   16.89501606986947
H         1.64935628316507    4.38136653428542   18.07392144059159
H         0.17407030301477    5.90027327763497   16.80745205858512
