# Supplementary material for: A Story of Three Levels of Sophistication in SCF/KS-DFT Orbital Optimization Procedures
Source: J Phys Chem A. 2024 Mar 14;128(12):2472–86. doi: 10.1021/acs.jpca.3c07647 (PMC10983011; doi:10.1021/acs.jpca.3c07647)
Supplement: Supplementary file 2 — jp3c07647_si_002.zip [file jp3c07647_si_002.zip › Coords/TM_Singlets_Triplets/176.xyz]

18
CSD_code = BACFAM | q = 0 | S = 0 | Stoichiometry = C8H5ClO3W | MND = 9
W         1.46689484455647    2.27577022384391   -1.50273089234521
Cl        1.67084306370121    2.58021057506827   -3.96468991263447
O         4.46312536872795    1.83691702267763   -2.29935618752135
O         2.45250528408623   -0.15469627762435    0.20421877925521
O         0.23560410587963   -0.31343739603309   -2.75723291566792
C         3.37279455925206    1.99316039634997   -1.99477617293492
C         2.07382754563378    0.76727590385495   -0.37123316557240
C         0.68879156963899    0.63246855972365   -2.30119625489560
C         0.01397628051516    3.11721668075144    0.06912639582396
C         1.28414979588534    3.75196813137534    0.25362958636720
C         1.55053622620630    4.53320079111454   -0.89845719628068
C         0.45445863762428    4.39096013335484   -1.78163582881116
C        -0.48896191164927    3.51381322109266   -1.19522860227315
H        -0.54067776157018    2.59131442822006    0.83658883779517
H         1.84184725875746    3.77851360597297    1.18182594880479
H         2.36330816551107    5.23888544809326   -1.01349026771882
H         0.31393872351790    4.94083220553506   -2.70310121642406
H        -1.48416175627459    3.31722634662899   -1.57336093496683
