# Supplementary material for: A Story of Three Levels of Sophistication in SCF/KS-DFT Orbital Optimization Procedures
Source: J Phys Chem A. 2024 Mar 14;128(12):2472–86. doi: 10.1021/acs.jpca.3c07647 (PMC10983011; doi:10.1021/acs.jpca.3c07647)
Supplement: Supplementary file 2 — jp3c07647_si_002.zip [file jp3c07647_si_002.zip › Coords/TM_Singlets_Triplets/098.xyz]

17
CSD_code = TEBFEL | q = 0 | S = 0 | Stoichiometry = C6H7Cl3Ti | MND = 8
Ti        2.87789334488684    0.49780780840538    2.99031937663410
Cl        4.93387846756210    1.09553057516613    2.84487874137504
Cl        2.14238767770585    1.50590092299816    1.24507604179877
Cl        2.20548269414547    1.90024710993860    4.46820648420329
C         1.36129765214539   -1.09693412399707    3.62065832593335
C         2.51290496320036   -1.25095174397817    4.43594080933207
C         3.59372126803995   -1.60245052733009    3.59951832254648
C         3.11489964882675   -1.65727388447444    2.26519118071133
C         1.72633819686861   -1.36623841494304    2.27820015087263
C         0.79108022590088   -1.46282391146863    1.11129015573147
H         0.35170817286502   -0.92984495074254    3.97882304858656
H         2.53004185967904   -1.21569927088614    5.51881639536341
H         4.58763215251743   -1.88250972165453    3.92684178041741
H         3.68070941178204   -1.99599299392318    1.40473663975955
H         0.40608957754266   -2.48203530041792    1.03399302384921
H         1.30496701627687   -1.21878077909119    0.18260216019383
H        -0.05243232994378   -0.78455079360155    1.23440736269144
