# Supplementary material for: A Story of Three Levels of Sophistication in SCF/KS-DFT Orbital Optimization Procedures
Source: J Phys Chem A. 2024 Mar 14;128(12):2472–86. doi: 10.1021/acs.jpca.3c07647 (PMC10983011; doi:10.1021/acs.jpca.3c07647)
Supplement: Supplementary file 2 — jp3c07647_si_002.zip [file jp3c07647_si_002.zip › Coords/TM_Singlets_Triplets/133.xyz]

16
CSD_code = TUKSOI | q = 0 | S = 0 | Stoichiometry = C6H2CrN2O5 | MND = 6
Cr        0.84045541796267    3.04543140680495    9.02290806671779
C         1.69609484383643    4.24875386375444   10.33704894020771
N         2.22000712513353    4.97941619823774   11.08123922123047
N         2.76735804668520    5.73492992248410   12.02699300683140
H         3.78278365625375    5.72286263311563   11.98457833515366
H         2.39428665381990    6.68036194709608   12.02332825291660
C         1.69856494020372    3.83548517467174    7.55650711356373
O         2.14068672844492    4.21190399592256    6.56545878532556
C         2.22348721895773    1.78757940541539    9.15008565282942
O         3.00916182483704    0.95115328673111    9.13973934180754
C        -0.12437399778629    2.11107147692381   10.33339655322947
O        -0.77491602987210    1.45004497606159   11.00868583297736
C        -0.61346433477620    4.20088962593719    8.77589907021051
O        -1.54553718927482    4.82611529575996    8.53535876561883
C         0.04273978151945    1.91814736822306    7.78634521205153
O        -0.44873468594505    1.22285342286057    7.01352784932838
