# Supplementary material for: A Story of Three Levels of Sophistication in SCF/KS-DFT Orbital Optimization Procedures
Source: J Phys Chem A. 2024 Mar 14;128(12):2472–86. doi: 10.1021/acs.jpca.3c07647 (PMC10983011; doi:10.1021/acs.jpca.3c07647)
Supplement: Supplementary file 2 — jp3c07647_si_002.zip [file jp3c07647_si_002.zip › Coords/TM_Singlets_Triplets/047.xyz]

15
CSD_code = OBOREC | q = -1 | S = 0 | Stoichiometry = C3H7S4W(1-) | MND = 4
W         6.29186311826270    1.85617151865559   13.15990052419609
S         7.58042812650298    3.68215562410365   13.96374354364302
S         4.36356432891193    2.59909932920225   12.38708967633655
S         5.92229353299905    0.50059345486957   14.86046140391296
S         7.43141073125492    0.85080036683342   11.57110908578054
C         7.06193856080177    4.75236433430942   16.44410672055555
C         6.32662310120429    4.26888156511251   15.20437539438571
C         5.47299234925462    5.35428520620511   14.56937219377026
H         7.65407362934053    3.94443672856910   16.86845581128265
H         7.72905396809238    5.57234783288326   16.18339678890719
H         6.34870763742274    5.09667627046776   17.19225376720729
H         5.70429002345000    3.39342156232543   15.44880554123565
H         6.09285126919155    6.20316184608287   14.28451599525294
H         4.98015309474064    4.96200349200357   13.67752191879272
H         4.70795652865941    5.68840086827344   15.26939163465162
