# Supplementary material for: A Story of Three Levels of Sophistication in SCF/KS-DFT Orbital Optimization Procedures
Source: J Phys Chem A. 2024 Mar 14;128(12):2472–86. doi: 10.1021/acs.jpca.3c07647 (PMC10983011; doi:10.1021/acs.jpca.3c07647)
Supplement: Supplementary file 2 — jp3c07647_si_002.zip [file jp3c07647_si_002.zip › Coords/TM_Singlets_Triplets/271.xyz]

16
CSD_code = IMEQOG | q = 1 | S = 0 | Stoichiometry = C3H5FeN4O3(1+) | MND = 4
C         7.66067556772252    4.63887648311354   -1.26775808618090
H         8.60885393679754    4.24644523219305   -1.64983875998860
H         7.57204954760205    5.68340421262023   -1.58422534583729
C         6.48394256191422    3.81471111948180   -1.81315698714558
H         6.56981889220686    2.77251041549352   -1.51814206707564
H         6.49065014410190    3.86833844480463   -2.89773714065319
H         5.53610381440333    4.20577423952987   -1.45365094918304
N         8.99272241535778    5.34095925687749    3.86543158813677
N         6.27799325235548    5.10077211359884    3.85717163174069
N         7.84650604236881    2.87111069504522    3.75440610199413
N         7.69783027206118    4.54868815734613    1.29901076397975
C         7.69913821293774    4.60174362783805    0.14862650026140
O         9.85040511028092    5.92152482182654    4.35016765833899
O         5.32749161654853    5.52369423432637    4.33192104903202
O         7.94247184792435    1.80651406279320    4.16074845710491
Fe        7.70414676541663    4.45833288311156    3.35362558547560
