# Supplementary material for: A Story of Three Levels of Sophistication in SCF/KS-DFT Orbital Optimization Procedures
Source: J Phys Chem A. 2024 Mar 14;128(12):2472–86. doi: 10.1021/acs.jpca.3c07647 (PMC10983011; doi:10.1021/acs.jpca.3c07647)
Supplement: Supplementary file 2 — jp3c07647_si_002.zip [file jp3c07647_si_002.zip › Coords/TM_Singlets_Triplets/071.xyz]

14
CSD_code = HUQZOJ | q = -1 | S = 0 | Stoichiometry = C2H3Cl5N3Os(1-) | MND = 6
Os        4.81737117299412   -0.16746251673719    7.90933053293883
Cl        6.29746596907870    1.61166523136576    7.52889776850709
Cl        6.41915597383460   -1.11540158305272    9.33525222055120
Cl        3.49031959921979   -2.02814498773417    8.16743638599038
Cl        3.36862652702076    0.70915231538275    6.35257319711596
Cl        3.78061782261180    0.91620024971681    9.61347827491109
N         5.83317400883973   -1.11798324763978    6.40234949607706
N         5.29718215521459   -1.80343950928436    5.38973777180825
N         7.46510536906506   -1.83639906893531    5.18011205038863
H         8.39268313207574   -2.01584643737527    4.83339770982381
C         6.27232172637432   -2.23420847322078    4.65628353672623
H         6.16584960912286   -2.81882009206455    3.76635670751601
C         7.13807818858418   -1.13075811619173    6.28746769510917
H         7.82374874596366   -0.65905376422955    6.96192665253590
