# Supplementary material for: A Story of Three Levels of Sophistication in SCF/KS-DFT Orbital Optimization Procedures
Source: J Phys Chem A. 2024 Mar 14;128(12):2472–86. doi: 10.1021/acs.jpca.3c07647 (PMC10983011; doi:10.1021/acs.jpca.3c07647)
Supplement: Supplementary file 2 — jp3c07647_si_002.zip [file jp3c07647_si_002.zip › Coords/TM_Singlets_Triplets/203.xyz]

19
CSD_code = MEGSOG | q = 0 | S = 0 | Stoichiometry = C8H5ClMnNO3 | MND = 8
Mn       -1.69139653993364    4.17780340803960    8.39757384034106
Cl        0.03651780355995    5.07433059628519    5.27878305409082
O        -3.10400064548100    6.74538053271102    8.56920950545746
O        -3.51209490932569    2.91649727418823    6.47489930731217
O        -2.87584965206351    2.91858866406665   10.77000678337387
N         0.48662288459561    6.83176638986595    7.91092108294733
H         0.20177542338916    7.26928105572432    7.04640619027105
H         0.35089530727506    7.40668533849435    8.72845118607263
C        -2.59739865203046    5.71511116126632    8.51384261507313
C        -2.83455944887614    3.41686053890097    7.25238914660077
C        -2.44560525548149    3.42127391511132    9.83165128367468
C        -0.07557036234327    4.61045483778946    6.94942237080265
C         0.18067501125125    5.50616310364789    8.02940792471174
C         0.23396051978819    4.70706633042513    9.20969242384260
H         0.56175969651204    5.07596863406214   10.17211728698874
C         0.18333022274157    3.33393879633654    8.82860947595344
H         0.42904549017598    2.49703376826544    9.46853362582330
C        -0.02018240466088    3.27108448923976    7.43421048854499
H         0.04207551090751    2.39041116557894    6.81087240811711
