# Supplementary material for: A Story of Three Levels of Sophistication in SCF/KS-DFT Orbital Optimization Procedures
Source: J Phys Chem A. 2024 Mar 14;128(12):2472–86. doi: 10.1021/acs.jpca.3c07647 (PMC10983011; doi:10.1021/acs.jpca.3c07647)
Supplement: Supplementary file 2 — jp3c07647_si_002.zip [file jp3c07647_si_002.zip › Coords/TM_Singlets_Triplets/086.xyz]

16
CSD_code = KUGCEW | q = -1 | S = 0 | Stoichiometry = C6H6Cl3Ru(1-) | MND = 9
Cl        8.02494860067713    3.68972515645020    2.95880194219479
Ru        5.96142064652927    3.14816502117732    1.95533597238288
Cl        7.14122949439985    1.69679004056783    0.51781160671052
Cl        5.78810397096703    1.35834395513396    3.47808358192563
C         5.27511886546345    4.43297739278112    0.22626720629024
H         5.69741384774699    4.56816610549760   -0.76282011146671
C         5.64688230520991    5.28108463407889    1.27659099340892
H         6.36023501322456    6.07991243751324    1.10902253503670
C         5.04936554839310    5.12967321704000    2.56032941484983
H         5.31302944297123    5.81462360983728    3.35788772674679
C         4.09342690448038    4.12933782567481    2.77334795913205
H         3.60862793895716    4.03134302839780    3.73785581874614
C         3.71642549624744    3.26526059340921    1.70596972567954
H         2.94877975844025    2.51728207940900    1.86804432448633
C         4.30214327140445    3.41613416686021    0.44318942607414
H         3.99224889488780    2.78648073617156   -0.38291812219747
