# Supplementary material for: A Story of Three Levels of Sophistication in SCF/KS-DFT Orbital Optimization Procedures
Source: J Phys Chem A. 2024 Mar 14;128(12):2472–86. doi: 10.1021/acs.jpca.3c07647 (PMC10983011; doi:10.1021/acs.jpca.3c07647)
Supplement: Supplementary file 2 — jp3c07647_si_002.zip [file jp3c07647_si_002.zip › Coords/TM_Singlets_Triplets/206.xyz]

19
CSD_code = RUNNIY | q = 0 | S = 0 | Stoichiometry = C8H3F2MnO5 | MND = 6
Mn        7.03111462518749    1.50687022106297    1.60195030714977
C         8.79297046797116    1.57960327160789    1.21817492963500
O         9.90377808919913    1.73314504751037    1.02265853647356
F         7.14466237569064    2.92561268223668    4.66940276964448
O         6.33961918318595    2.60609756159127   -1.03035104142655
F         9.17795798984386    2.56284279586000    4.00887248731804
O         7.58258631286006   -0.01710057208552    4.05894704210149
C         5.50978115921998    2.16412254147411    2.31638675628995
O         6.19121139785639   -1.07630102254883    0.47771796976033
O         4.61110025694581    2.67549324347513    2.79202297367173
C         6.62034505500090    2.21851117899091    0.00378451663456
C         6.51828111920056   -0.07789294159148    0.92064480425759
C         7.38717176588302    0.61659512445868    3.13836476439047
C         7.64502486573621    3.38425457607389    2.39312102844729
C         7.66450571456828    4.55160967458604    1.75933401630390
H         7.99550317933032    5.45907729312451    2.24930390683323
H         7.35936006078678    4.67122742031724    0.73196557300162
C         8.11321732243389    3.39627440089754    3.83317517651821
H         8.40930905910111    4.39325750295809    4.19772348299569
