# Supplementary material for: A Story of Three Levels of Sophistication in SCF/KS-DFT Orbital Optimization Procedures
Source: J Phys Chem A. 2024 Mar 14;128(12):2472–86. doi: 10.1021/acs.jpca.3c07647 (PMC10983011; doi:10.1021/acs.jpca.3c07647)
Supplement: Supplementary file 2 — jp3c07647_si_002.zip [file jp3c07647_si_002.zip › Coords/TM_Singlets_Triplets/258.xyz]

19
CSD_code = NSACCO | q = 0 | S = 0 | Stoichiometry = C5H7CoN2O2S2 | MND = 4
Co       -0.17491603804340    0.00151046413912    1.98842800627710
S        -0.30768830954478    0.00367927085457    4.32845556100483
S         2.14619842992279    0.00548476393068    1.66256179087898
C         1.23071755150106    0.00032476104054    5.02298799073142
C         2.96557476811920    0.00086382643078    3.13823963485359
C         2.49128207939713   -0.00119757480704    4.44249244921248
C         1.19945086314667   -0.00089801530351    6.52445114701019
C         4.45930525112316   -0.00048638176655    2.98283254268008
N        -0.45812097852371    1.54749853668181    1.72811067228117
O        -0.50552562665372    2.71827537989847    1.68496739644994
H         3.29067862133607   -0.00388264778692    5.17828322201444
H         0.17528625350056    0.00034293211728    6.88552330028713
H         1.70982332436119   -0.88292231508228    6.90917119372281
H         4.73414057174991    0.00170303136177    1.93218847000046
H         4.88692961199556    0.87874892893858    3.46295071504820
N        -0.45109077045144   -1.54681898516460    1.73432884562882
H         1.71248859327758    0.87891977490131    6.91067448382890
H         4.88473633770759   -0.88311436254699    3.45867327881217
O        -0.49317053392152   -2.71803138783688    1.69617929927719
