# Supplementary material for: A Story of Three Levels of Sophistication in SCF/KS-DFT Orbital Optimization Procedures
Source: J Phys Chem A. 2024 Mar 14;128(12):2472–86. doi: 10.1021/acs.jpca.3c07647 (PMC10983011; doi:10.1021/acs.jpca.3c07647)
Supplement: Supplementary file 2 — jp3c07647_si_002.zip [file jp3c07647_si_002.zip › Coords/TM_Singlets_Triplets/055.xyz]

19
CSD_code = HIVDIC | q = -1 | S = 0 | Stoichiometry = C9H4MnO5(1-) | MND = 8
Mn       -0.94516465511352    3.23544210622874    1.41747713162147
O        -1.83468651419283   -0.71054267893684    2.56533467324478
O        -3.41975460018553   -0.12574538690000    1.08112645200431
O        -3.00051315153511    2.68333239877977    3.43799712863623
O         0.96320391220722    4.70452272398026    3.09031312748330
O        -2.08397291207971    5.67305267913717    0.25209718297904
C        -2.35072210603884   -0.02749072847850    1.68158905729067
C        -1.41422760199715    1.13959806980872    1.14490859047126
C        -1.62464515676728    1.85419844328122   -0.06887540702010
C        -0.39303107984092    2.41186999118414   -0.49067152882238
C         0.59252714725072    2.06441884645684    0.47101376184327
C        -0.03820495161845    1.29804869830884    1.48017760957739
C        -2.19949331748599    2.93013080523201    2.65605317185337
C         0.19054109355077    4.13644338111568    2.43888169772876
C        -1.63940748212253    4.71839143422774    0.73629120324063
H        -2.53335274674829    1.79710272366440   -0.65389958748609
H        -0.19525474865215    2.86025186135408   -1.45960915055373
H         1.66245701583979    2.20860350064187    0.35529259779801
H         0.45880185552938    0.74627113091325    2.26740228811010
