# Supplementary material for: A Story of Three Levels of Sophistication in SCF/KS-DFT Orbital Optimization Procedures
Source: J Phys Chem A. 2024 Mar 14;128(12):2472–86. doi: 10.1021/acs.jpca.3c07647 (PMC10983011; doi:10.1021/acs.jpca.3c07647)
Supplement: Supplementary file 2 — jp3c07647_si_002.zip [file jp3c07647_si_002.zip › Coords/TM_Singlets_Triplets/138.xyz]

18
CSD_code = SENCUJ | q = 0 | S = 0 | Stoichiometry = C8H5BrMoO3 | MND = 9
Mo        5.84184915184781    3.08650615538866    7.19952896966138
Br        5.69534177884023    2.69979803352672    9.83193605436032
C         3.93489321439731    3.36344854219152    7.52524717530749
O         2.80934260856739    3.51899610813211    7.63787363381571
C         5.22958225979660    4.55089613907524    6.08026516782065
O         4.84637159605805    5.44577274972721    5.47264071116544
C         6.60950314693975    4.75150714684669    7.87625418592901
O         7.08553507408908    5.73811970451692    8.19870323695003
C         6.00050331771499    1.64132116953922    5.42852812970212
C         7.25786098693499    2.30294934979886    5.57707460004920
C         7.81928129927913    1.89714578667663    6.80711091675519
C         6.92333374449500    0.98666556658021    7.40963952821048
C         5.79709772862479    0.83553236165405    6.56922850787365
H         5.41320231876126    1.61364912894219    4.51840088126713
H         7.76992914831409    2.85321059385756    4.79666519661768
H         8.82907904172825    2.09936436420635    7.14387972418385
H         7.12288343551440    0.40613891716856    8.30343269186804
H         5.01581014809691    0.09547818217124    6.69529068846259
