# Supplementary material for: A Story of Three Levels of Sophistication in SCF/KS-DFT Orbital Optimization Procedures
Source: J Phys Chem A. 2024 Mar 14;128(12):2472–86. doi: 10.1021/acs.jpca.3c07647 (PMC10983011; doi:10.1021/acs.jpca.3c07647)
Supplement: Supplementary file 2 — jp3c07647_si_002.zip [file jp3c07647_si_002.zip › Coords/TM_Singlets_Triplets/127.xyz]

18
CSD_code = BOWRUA | q = 0 | S = 0 | Stoichiometry = C4H8MoO5 | MND = 5
Mo       -0.00000000148328    0.55412806713690   -0.11685945578121
O         0.00000000291207   -1.07581391547051    0.07568745231843
O        -0.00000000943485    1.09186677819028   -1.66751133624870
O         1.52819373826012    1.18975473895815    0.56585956594811
O         0.00000000036654    0.69387729863659    2.64616570113096
C         2.17408417543932    0.95167671102821    1.77235469435436
C         1.21258345319177    1.36974083140748    2.89870257250343
H         3.10795067569918    1.53345958432276    1.82823775083732
H         2.39141688812466   -0.12638334096854    1.86264115238553
H         1.06615277923998    2.46026733174094    2.85720351108106
H         1.61005113721885    1.08685502374075    3.88300957692442
O        -1.52819373711132    1.18975474349420    0.56585956782862
C        -1.21258345388036    1.36974083342892    2.89870257218589
C        -2.17408417375370    0.95167671310924    1.77235469318162
H        -1.06615277840038    2.46026733335845    2.85720351038247
H        -1.61005114076360    1.08685502530849    3.88300957594100
H        -3.10795067731666    1.53345958253609    1.82823774853013
H        -2.39141687830835   -0.12638333995841    1.86264114649657
