# Supplementary material for: A Story of Three Levels of Sophistication in SCF/KS-DFT Orbital Optimization Procedures
Source: J Phys Chem A. 2024 Mar 14;128(12):2472–86. doi: 10.1021/acs.jpca.3c07647 (PMC10983011; doi:10.1021/acs.jpca.3c07647)
Supplement: Supplementary file 2 — jp3c07647_si_002.zip [file jp3c07647_si_002.zip › Coords/TM_Singlets_Triplets/052.xyz]

13
CSD_code = OBOSAZ | q = -1 | S = 0 | Stoichiometry = C3H5S4W(1-) | MND = 4
W         1.15715482845854    2.39788789485860    3.20768790433215
S         1.60433541626215    0.37330665302585    2.04838592534690
S         0.28430251257057    1.85521335691396    5.15749222955909
S         3.01655347742764    3.54478541698125    3.44014087988518
S        -0.33739446900340    3.50030982913702    2.02004587179859
C        -0.16624363392179   -0.19061167842970    2.11201688347132
H        -0.45524621212521   -0.24888790315702    3.16656953640852
H        -0.75066375998335    0.58108104911574    1.59675367504557
C        -0.29174764384666   -1.50595284431020    1.43390064979370
H        -0.01755482233021   -1.50879385504163    0.38709785347281
C        -0.67152500703901   -2.61615199324341    2.04011240149390
H        -0.93187797987158   -2.62641330356817    3.08577037686422
H        -0.74359270654716   -3.55527262225968    1.51722581251282
