# Supplementary material for: A Story of Three Levels of Sophistication in SCF/KS-DFT Orbital Optimization Procedures
Source: J Phys Chem A. 2024 Mar 14;128(12):2472–86. doi: 10.1021/acs.jpca.3c07647 (PMC10983011; doi:10.1021/acs.jpca.3c07647)
Supplement: Supplementary file 2 — jp3c07647_si_002.zip [file jp3c07647_si_002.zip › Coords/TM_Singlets_Triplets/078.xyz]

16
CSD_code = MOYYOO | q = -1 | S = 0 | Stoichiometry = C3H4Cl4N3ORu(1-) | MND = 6
Ru        7.62550311752088    8.35533846600330    1.51180871969820
Cl        9.03282682416816   10.09125516983093    0.68000454386855
Cl        6.79194862969632    8.01286862607596   -0.68358127523857
Cl        5.93472590709780    6.92658247076427    2.36667793006478
Cl        8.17899067903653    8.99333407501946    3.74231276164084
N         8.78779292128386    7.17337566381809    1.41488000093824
O         9.60039031229367    6.35412058054372    1.35034439012832
N         6.19254901131321    9.84893500814150    1.64442505512986
C         4.31254981674417   11.00876560022584    1.52086035284360
H         3.31699311051965   11.36719809147630    1.36076194751848
C         4.88980931581687    9.80625335412534    1.25007273261473
H         4.47383192861133    8.92107973258523    0.80648631262911
C         6.40947917937364   11.04327911744215    2.14297786190101
H         7.34937157777711   11.38156630159292    2.54026419488822
N         5.28890472914829   11.78174344594740    2.08666556861604
H         5.19043293959894   12.73180429640975    2.40453890275752
