# Supplementary material for: A Story of Three Levels of Sophistication in SCF/KS-DFT Orbital Optimization Procedures
Source: J Phys Chem A. 2024 Mar 14;128(12):2472–86. doi: 10.1021/acs.jpca.3c07647 (PMC10983011; doi:10.1021/acs.jpca.3c07647)
Supplement: Supplementary file 2 — jp3c07647_si_002.zip [file jp3c07647_si_002.zip › Coords/TM_Singlets_Triplets/056.xyz]

14
CSD_code = WIVDEK | q = -1 | S = 0 | Stoichiometry = C2H3NReS7(1-) | MND = 5
Re       18.53931855188507    3.93666342073550    5.82207962516097
S        19.19514137807936    4.30959997733046    3.80199786082024
S        16.28941121374579    3.41048622836620    5.71215945231023
S        15.97708672525039    1.35421902729995    5.79418235051093
S        17.75937003403493    0.63170270806109    5.06938210421594
S        19.11782661548160    1.69887067503614    6.19552747910618
S        17.87062356319503    6.01885386844791    6.67607838928196
S        20.28570217312717    4.60695572933616    7.22585635131958
C        19.48717349794487    6.14882057651745    7.42328762434811
N        20.00057583228397    7.12239372405646    8.02340444635774
C        19.28801448547345    8.35987181973979    8.15213692134456
H        19.90321784400511    9.03735826233968    8.74361399761873
H        18.32138013979320    8.21465400869594    8.64551378955048
H        19.09535794570016    8.80484997403738    7.17107960805441
