# Supplementary material for: A Story of Three Levels of Sophistication in SCF/KS-DFT Orbital Optimization Procedures
Source: J Phys Chem A. 2024 Mar 14;128(12):2472–86. doi: 10.1021/acs.jpca.3c07647 (PMC10983011; doi:10.1021/acs.jpca.3c07647)
Supplement: Supplementary file 2 — jp3c07647_si_002.zip [file jp3c07647_si_002.zip › Coords/TM_Singlets_Triplets/228.xyz]

19
CSD_code = CUJBUE | q = 0 | S = 0 | Stoichiometry = C7H5Cl3FeO2Si | MND = 8
Fe        2.76767565860681    2.57344715670480    2.76087411994714
Si        4.40360309757123    3.12811180410878    1.33090565007329
Cl        4.11651393075676    2.27257294530715   -0.51670307559209
Cl        4.69146219882078    5.13161426317320    0.94381436082305
Cl        6.23386627991463    2.45511514901486    1.98232430534922
C         3.22623728364692    3.87552915646263    3.83489534489411
C         1.67125383101495    3.69566189881760    1.98812972005842
O         3.46391902611962    4.73641956038694    4.54736358326472
O         0.93344617085330    4.44391299894529    1.53987833335008
C         1.96325774136045    0.62972623206553    2.10852659294520
C         3.32595475124993    0.43420504046685    2.42729137944785
C         3.50969482241719    0.77479183991823    3.78809835924038
C         2.24213556925378    1.11433684123129    4.32899148299979
C         1.28839341667957    1.02783562673102    3.29327823458645
H         1.49368005037246    0.36372708002137    1.17665436698080
H         4.07461848094589    0.02129545377184    1.77342758321113
H         4.41787928295565    0.63654469239369    4.35004546749102
H         2.03288016460965    1.30631104720148    5.36877952203420
H         0.22182824285374    1.13644121328504    3.40342466889331
