# Supplementary material for: A Story of Three Levels of Sophistication in SCF/KS-DFT Orbital Optimization Procedures
Source: J Phys Chem A. 2024 Mar 14;128(12):2472–86. doi: 10.1021/acs.jpca.3c07647 (PMC10983011; doi:10.1021/acs.jpca.3c07647)
Supplement: Supplementary file 2 — jp3c07647_si_002.zip [file jp3c07647_si_002.zip › Coords/TM_Singlets_Triplets/122.xyz]

18
CSD_code = GUHRAD | q = 0 | S = 0 | Stoichiometry = C8H6MoO3 | MND = 9
Mo        1.31934659470067    7.62591891368992    2.55996756462336
C         2.39810641768246    5.66655772260440    3.25303875761284
C         1.76739129473032    5.40513898556252    2.01374163036143
C         2.35239007334170    6.24919258352691    1.04525742154093
C         3.35219034120642    7.02914188920279    1.68679410603655
C         3.38042694450426    6.66618506199642    3.05077087367006
C        -0.58036208875650    7.64816846973515    2.12755807695537
C         0.98910568576424    9.03454279375148    1.26148746484022
C         1.58182422402661    9.35184754846885    3.42481354885967
O        -1.68047508821735    7.64160344897866    1.80569061295358
O         0.77229525573993    9.87908629713325    0.51408553562148
O         1.79407815747873   10.37857106599223    3.88767629303990
H         2.27897930407136    5.07675657649007    4.15464160896860
H         1.09144472537877    4.58044376131812    1.81374029353226
H         2.20238079605621    6.17859529216767   -0.02544970173922
H         4.08682493829069    7.64619574976369    1.18312872587013
H         4.13747271764632    6.95738945830869    3.77131198342730
H         0.60677970635513    7.44386438130926    3.98214520382552
