# Supplementary material for: A Story of Three Levels of Sophistication in SCF/KS-DFT Orbital Optimization Procedures
Source: J Phys Chem A. 2024 Mar 14;128(12):2472–86. doi: 10.1021/acs.jpca.3c07647 (PMC10983011; doi:10.1021/acs.jpca.3c07647)
Supplement: Supplementary file 2 — jp3c07647_si_002.zip [file jp3c07647_si_002.zip › Coords/TM_Singlets_Triplets/225.xyz]

15
CSD_code = XEFSOR | q = 0 | S = 0 | Stoichiometry = C5H3Cl2NO3Ru | MND = 6
Ru       -0.58623184113085    2.39787324250371    8.34971976886693
Cl       -1.68170176818629    2.78604746748327    6.28810151241699
Cl       -2.63072144135029    1.67958769059181    9.30247224379661
O         0.36498341480610    1.79819802761958   11.14373587674718
O         1.73811912421717    3.41437265593129    6.72670719495685
O        -0.77308561126681   -0.38742315184218    7.27412094131488
N        -1.20478204731886    4.24369595143133    8.83473530056974
C         0.08300123379198    2.04952554960651   10.07401768122685
C         0.91483849180818    3.02719098873540    7.40405888837106
C        -0.56365382138140    0.63284816511668    7.71136636427316
C        -2.00527797320952    5.06380123026431    8.89489015370687
C        -2.97223640372981    6.10304060290801    8.98658550152705
H        -2.66080465615019    6.84331600939379    9.72332039085693
H        -3.92678448255656    5.66817175367585    9.28592006200892
H        -3.08456221834725    6.57785381657665    8.01144811934443
