# Supplementary material for: A Story of Three Levels of Sophistication in SCF/KS-DFT Orbital Optimization Procedures
Source: J Phys Chem A. 2024 Mar 14;128(12):2472–86. doi: 10.1021/acs.jpca.3c07647 (PMC10983011; doi:10.1021/acs.jpca.3c07647)
Supplement: Supplementary file 2 — jp3c07647_si_002.zip [file jp3c07647_si_002.zip › Coords/TM_Singlets_Triplets/256.xyz]

17
CSD_code = PETCEW | q = 0 | S = 0 | Stoichiometry = C7H6O3Ru | MND = 7
Ru        1.62446909025446    1.60187200541844    2.33790202761725
O         3.25557852617029    1.77387418071307   -0.20706297498670
O        -0.47009665892427   -0.36772151713631    1.38927752349219
O         3.38838735668772   -0.32320095989823    3.87056142617440
C         2.64088425995977    1.69558181921950    0.75206543881865
C         0.33008705662191    0.36612862023254    1.74305039415902
C         2.72375032348599    0.39428750466113    3.28113462198380
C         1.01288102644974    3.35065092200616    3.25852510472278
C         0.41088676568174    3.42881767084044    1.96232580464611
C         0.48264011225484    2.32516242188085    4.10503145162723
C         2.44066875754931    3.45300905586447    3.26365530870625
H         0.79307966238986    4.19429515077187    1.28662571342764
H        -0.67540333289352    3.34882996921402    1.91751571595026
H        -0.60161150545995    2.21293247647316    4.12312239522827
H         0.92043570253353    2.23140799125043    5.09875513728397
H         2.93595644160254    3.39265520169444    4.23296202864737
H         2.88230641563620    4.21931748679428    2.62625288250150
