# Supplementary material for: A Story of Three Levels of Sophistication in SCF/KS-DFT Orbital Optimization Procedures
Source: J Phys Chem A. 2024 Mar 14;128(12):2472–86. doi: 10.1021/acs.jpca.3c07647 (PMC10983011; doi:10.1021/acs.jpca.3c07647)
Supplement: Supplementary file 2 — jp3c07647_si_002.zip [file jp3c07647_si_002.zip › Coords/TM_Singlets_Triplets/118.xyz]

18
CSD_code = NEBQEQ | q = 0 | S = 0 | Stoichiometry = C8H2CrN2O5 | MND = 6
Cr        9.36941623339143    1.16993012378736    0.67260525888413
C        10.00078260483918    2.03648577147991    2.19794220443990
C         8.29378775873024    0.11543863046272    1.79179973119300
C         8.00884252552938    2.45761062494526    0.58271869169646
C        10.48581887771952    2.28377778126997   -0.34293007866289
C        10.77122619675207   -0.06530835515063    0.85632697889908
C         8.71993745278452    0.25747920889683   -0.90631724661481
C         7.89440962371231   -1.02953054258710   -2.97044269746912
H         6.79541582631634   -1.03881070963853   -3.00657012473201
H         8.29017836407510   -0.57883467038573   -3.89202691199268
C         8.74457976926944   -3.44593767276118   -2.79533982699088
N         8.31568796288900   -0.27653951880944   -1.86786987023297
N         8.35436129451711   -2.35521083716217   -2.88279057241340
O        10.38766115486120    2.57280079355838    3.13514367782819
O         7.66920524625481   -0.48069603999884    2.54498492660019
O         7.21146272032250    3.28110141089487    0.59767349238575
O        11.19266885463657    3.00375441262666   -0.88684814081747
O        11.65105753339731   -0.77671041142860    1.03304050800181
