# Supplementary material for: A Story of Three Levels of Sophistication in SCF/KS-DFT Orbital Optimization Procedures
Source: J Phys Chem A. 2024 Mar 14;128(12):2472–86. doi: 10.1021/acs.jpca.3c07647 (PMC10983011; doi:10.1021/acs.jpca.3c07647)
Supplement: Supplementary file 2 — jp3c07647_si_002.zip [file jp3c07647_si_002.zip › Coords/TM_Singlets_Triplets/076.xyz]

18
CSD_code = YOMNOF | q = -1 | S = 0 | Stoichiometry = C4H8NO4Ru(1-) | MND = 5
Ru       -4.51406534388271    7.95347248733770    2.29676601191267
N        -5.33526429080529    6.53124880051673    2.29671120943492
O        -2.67874632356846    7.62505078357612    1.70740609497430
O        -4.67580627535559    8.65415427086409    0.46836937202922
C        -2.46193632925745    7.78683836782726    0.35225095987032
H        -1.92416570129479    6.90329660342936   -0.04341053651252
H        -1.82547716056833    8.67979099225107    0.18858086679206
C        -3.81281164636034    7.96938867096547   -0.36388021598364
H        -3.69150997747576    8.54334109313838   -1.30344490229896
H        -4.23471045106002    6.97303118988032   -0.60759393690602
O        -5.71594322073313    9.37877742960783    2.88629378250952
O        -3.82627887446212    8.16350264119943    4.12515309974542
C        -5.68423084395678    9.64729359166277    4.24147505384287
H        -6.71829843167737    9.67129399827448    4.63713116974042
H        -5.22905015705131   10.64491738356438    4.40525802528228
C        -4.85080534011240    8.56847889996745    4.95746318028811
H        -4.41437971883431    8.96036960142242    5.89708056123305
H        -5.50281991354458    7.70495319451480    5.20109020404621
