# Supplementary material for: A Story of Three Levels of Sophistication in SCF/KS-DFT Orbital Optimization Procedures
Source: J Phys Chem A. 2024 Mar 14;128(12):2472–86. doi: 10.1021/acs.jpca.3c07647 (PMC10983011; doi:10.1021/acs.jpca.3c07647)
Supplement: Supplementary file 2 — jp3c07647_si_002.zip [file jp3c07647_si_002.zip › Coords/TM_Singlets_Triplets/012.xyz]

18
CSD_code = YIDQAE | q = -1 | S = 0 | Stoichiometry = C7H3NO6V(1-) | MND = 5
V         3.76223114051949    6.95506791852882    9.37040577422091
O         5.09214345039526    6.87219078086113   10.12642949842339
O         2.57475419003560    6.47728606049891   10.21640797320642
O         4.00750202432197    5.36353483407633    8.27627743779483
O         3.80217976831998    4.35954670045636    6.28795861043204
O         3.50205529697794    8.87587723336194    9.55052194159463
O         2.86910831470344   10.81422483766383    8.63097882350269
N         3.34854828501246    7.57980269537395    7.48412734397398
C         3.73985748147347    5.31745437345756    7.04140627198141
C         3.29864817153938    6.68951886750676    6.51170372077884
C         2.87747342285800    7.03905159402202    5.23417312572820
H         2.84793130319227    6.28745774057453    4.46057996027483
C         2.50377020043275    8.35707163308552    5.00643541240124
H         2.17016951117708    8.66529045664218    4.02458968331458
C         2.55471140406705    9.27641074125184    6.04610313911124
H         2.26779325176909   10.30889686763368    5.91991926181197
C         2.98910292257347    8.83433447523728    7.29010251539806
C         3.11871986063128    9.62008218976737    8.60297950605073
