# Supplementary material for: A Story of Three Levels of Sophistication in SCF/KS-DFT Orbital Optimization Procedures
Source: J Phys Chem A. 2024 Mar 14;128(12):2472–86. doi: 10.1021/acs.jpca.3c07647 (PMC10983011; doi:10.1021/acs.jpca.3c07647)
Supplement: Supplementary file 2 — jp3c07647_si_002.zip [file jp3c07647_si_002.zip › Coords/TM_Singlets_Triplets/247.xyz]

17
CSD_code = CPFEHQ | q = 0 | S = 0 | Stoichiometry = C8H4FeO4 | MND = 7
Fe        1.40402011667432    1.54688553422758    4.11567780424554
C         2.46570238447179    2.71503729480582    3.32418048157985
C         2.60827880840085    0.28867672947075    3.82379221237336
C         1.80960133177982    1.92561381551123    5.83305878545780
C        -0.94316135538470    1.62426681964390    5.15486670501950
C        -0.41992673345127    0.35821427093464    4.57406931118870
C        -0.28952056100667    0.52422947737389    3.17376174490788
C        -0.37087502532013    1.91119913292598    2.88494794854061
C        -0.55223708720847    2.60485938960257    4.10640501433050
O         3.18044494705163    3.46901624190820    2.84854914521338
O         3.41278696238056   -0.50713230869598    3.66623069340269
O         2.13121978557336    2.16371461312012    6.89738708370869
O        -1.48925173600683    1.81346665755100    6.21863802441333
H        -0.55404095261242   -0.59738817384881    5.06030500696778
H        -0.25730918787644   -0.26993823687037    2.44206037471014
H        -0.41225606268832    2.34652188864738    1.89711957295304
H        -0.80527563477722    3.65285685369199    4.17455009098729
