# Supplementary material for: A Story of Three Levels of Sophistication in SCF/KS-DFT Orbital Optimization Procedures
Source: J Phys Chem A. 2024 Mar 14;128(12):2472–86. doi: 10.1021/acs.jpca.3c07647 (PMC10983011; doi:10.1021/acs.jpca.3c07647)
Supplement: Supplementary file 2 — jp3c07647_si_002.zip [file jp3c07647_si_002.zip › Coords/TM_Singlets_Triplets/005.xyz]

16
CSD_code = FANSAO | q = -1 | S = 0 | Stoichiometry = C2H7Cl4O2Zr(1-) | MND = 6
Zr        2.03654786767255    8.03057325694657    2.74985454275023
Cl        0.44161759253252    9.81517981350774    2.57132738080792
Cl        3.25438160233592    5.99054999658828    2.60588119179421
Cl        0.96024264898626    7.29306454486705    4.73857952376350
Cl        2.48701773954793    8.40952411218568    0.39164080297479
O         3.38642211358699    9.03509131599202    3.54418562209884
O         0.44372074858542    6.85936213005059    1.68085575502222
C        -0.95203499658002    6.97906221019699    1.95984192216876
C         4.17046318410040    8.57340555668733    4.59113992831310
H         0.63865072954356    7.28852243948717    0.81378239847958
H        -1.10224963673379    6.59054363978673    2.97030983607904
H        -1.52944763491824    6.38274223115491    1.24369526233830
H        -1.26696598104346    8.02830457701458    1.92644679370269
H         4.76181086998238    7.69584569177405    4.27220624588315
H         3.53751932715822    8.28436286351419    5.45123487857155
H         4.86250382524412    9.36686562024616    4.91601791525347
