# Supplementary material for: A Story of Three Levels of Sophistication in SCF/KS-DFT Orbital Optimization Procedures
Source: J Phys Chem A. 2024 Mar 14;128(12):2472–86. doi: 10.1021/acs.jpca.3c07647 (PMC10983011; doi:10.1021/acs.jpca.3c07647)
Supplement: Supplementary file 2 — jp3c07647_si_002.zip [file jp3c07647_si_002.zip › Coords/TM_Singlets_Triplets/257.xyz]

15
CSD_code = FURROZ | q = 0 | S = 0 | Stoichiometry = C7H4FeO3 | MND = 7
Fe        0.96612240278281    2.37575918137374    0.23527857941967
C         1.77842280928814    1.05187916004393   -0.61189507510079
O         2.30177632588562    0.20997683713967   -1.18427021662717
C        -0.48033423027026    2.37558237281232   -0.78503892552764
O        -1.39255840099705    2.37607117145038   -1.47805396519176
C        -0.16117600151773    2.37576989419894    2.09155365868097
C         0.84466067167983    3.39618892285940    2.08323407698023
C         1.88218143867323    2.37576280061868    2.07826603962391
H        -1.23082196992848    2.37577653852720    2.23032365545726
H         0.83611308637057    4.44668660816161    2.32325254139328
H         2.89960042671349    2.37575715996992    2.43196795129715
C         1.77831582077263    3.69964777115329   -0.61197984309814
C         0.84464747245489    1.35534563887939    2.08324861755224
O         2.30166225927402    4.54154685715122   -1.18436418804241
H         0.83608788881829    0.30484908566029    2.32327709318325
