# Supplementary material for: A Story of Three Levels of Sophistication in SCF/KS-DFT Orbital Optimization Procedures
Source: J Phys Chem A. 2024 Mar 14;128(12):2472–86. doi: 10.1021/acs.jpca.3c07647 (PMC10983011; doi:10.1021/acs.jpca.3c07647)
Supplement: Supplementary file 2 — jp3c07647_si_002.zip [file jp3c07647_si_002.zip › Coords/TM_Singlets_Triplets/065.xyz]

15
CSD_code = TAKDEQ | q = -1 | S = 0 | Stoichiometry = C2H4F2MnO6(1-) | MND = 6
Mn        1.09755497877529    2.07165872106098    4.90666294100408
F         1.76083530444782    0.76765080205103    6.02301930601333
O         3.05337762302508    1.70571115965860    3.74591826458774
H         2.58656747672645    1.12912328825933    3.12495945730147
H         3.37658953921537    1.13286460458639    4.45536701872967
C         1.52065144488570    4.70850363977021    5.61957288264292
O         1.70313492390106    3.51387241112506    5.92621071847179
O         1.83399576969512    5.75437489664697    6.14709654683732
F         0.43411592584017    0.76801083407312    3.79010384480143
O        -0.85834498579746    1.70540041210165    6.06760110697352
H        -0.39123224175446    1.13001633085084    6.68970164568500
H        -1.18100121715638    1.13143750464863    5.35855216837259
C         0.67436064717844    4.70885644559704    4.19531463759221
O         0.49221743190237    3.51439334877560    3.88798208538278
O         0.36147737911538    5.75502560079442    3.66803737560425
