# Supplementary material for: A Story of Three Levels of Sophistication in SCF/KS-DFT Orbital Optimization Procedures
Source: J Phys Chem A. 2024 Mar 14;128(12):2472–86. doi: 10.1021/acs.jpca.3c07647 (PMC10983011; doi:10.1021/acs.jpca.3c07647)
Supplement: Supplementary file 2 — jp3c07647_si_002.zip [file jp3c07647_si_002.zip › Coords/TM_Singlets_Triplets/148.xyz]

13
CSD_code = TENDUL | q = 0 | S = 0 | Stoichiometry = C2H3ClF4N2W | MND = 6
W         3.00768943013190    5.36184936609268    7.00290748617167
Cl        1.14618507111385    5.36188564158330    4.10406382637673
F         4.35519919789661    4.05300560300354    6.65408650405092
F         2.14174776242312    4.04324445511266    8.06976314664266
N         2.03887433774812    5.36164114858941    5.49805048516513
N         4.23379930700168    5.36143866052929    8.89549199319947
C         4.98560338408759    5.36155490585929    9.76002558019872
C         5.91278324059967    5.36181357962284   10.83489232070513
H         6.92785766475009    5.36186945941357   10.43569083822087
H         5.76255160122384    6.25203899422296   11.44579454052105
F         4.35519087342045    6.67056973413820    6.65378047452750
F         2.14147265582067    6.68036221488157    8.06962683456138
H         5.76274547378239    4.47162623695069   11.44592596965881
