# Supplementary material for: A Story of Three Levels of Sophistication in SCF/KS-DFT Orbital Optimization Procedures
Source: J Phys Chem A. 2024 Mar 14;128(12):2472–86. doi: 10.1021/acs.jpca.3c07647 (PMC10983011; doi:10.1021/acs.jpca.3c07647)
Supplement: Supplementary file 2 — jp3c07647_si_002.zip [file jp3c07647_si_002.zip › Coords/TM_Singlets_Triplets/135.xyz]

18
CSD_code = AZIDUJ | q = 0 | S = 0 | Stoichiometry = C7H5O2P3W | MND = 10
W         1.09913092369388    1.77633694594060    6.22210983091239
P         0.97181134360416   -0.71718816093319    6.83374424127552
P         2.98582609736108   -0.02427733931385    6.76958606629972
P         1.74609250238422    0.57043423009634    8.39779206778095
O         2.41176620405500    1.10447459849505    3.46438814969853
O         3.78177835572864    3.38356266040615    6.22895918846960
C        -0.98611198745496    2.22101144132759    5.29777312708855
C        -0.32742520104025    3.45901765133017    5.55529940004831
C        -0.16886201872283    3.57444063747674    6.96760773361077
C        -0.71063256819613    2.41750803728857    7.56514686117634
C        -1.21550791455507    1.58122777154888    6.53355043045170
C         1.92941911350100    1.29312908549826    4.49251354283161
C         2.81302833822568    2.76318715784914    6.27646851364473
H        -1.36309812826919    1.89843638555430    4.33497322925575
H        -0.16634691061482    4.25150800108148    4.83409199913836
H         0.18041330713494    4.45620055938702    7.49063479378366
H        -0.86502590036214    2.26537664053590    8.62538109924383
H        -1.81475555647339    0.69301369643083    6.68497972528949
