# Supplementary material for: A Story of Three Levels of Sophistication in SCF/KS-DFT Orbital Optimization Procedures
Source: J Phys Chem A. 2024 Mar 14;128(12):2472–86. doi: 10.1021/acs.jpca.3c07647 (PMC10983011; doi:10.1021/acs.jpca.3c07647)
Supplement: Supplementary file 2 — jp3c07647_si_002.zip [file jp3c07647_si_002.zip › Coords/TM_Singlets_Triplets/231.xyz]

18
CSD_code = KIFFAG | q = 0 | S = 0 | Stoichiometry = C7H4FeO5S | MND = 7
Fe        1.88699782428856    0.04411728725659    2.60459326490302
S         1.88700739565480    1.65446398665500    5.00489583416599
O         1.88692039259212    2.76008255957459    1.50467504546023
O         3.93403167959823   -1.01480279549868    0.83594415150141
O         1.88701078895333    1.56854829214697    6.43880210649222
O         1.88701212784023    2.96938945451199    4.42849217694299
C         1.88708237654225    1.73529266335226    1.98794633236956
C         3.12536376749970   -0.62759515122834    1.54239354994186
C         3.11192240534473    0.54993580889278    4.23909639243730
C         2.59217374056664   -0.74682850543015    4.48564005527815
H         4.16540803143017    0.76408006237583    4.34731722554211
H         3.18415257698947   -1.62680856330394    4.70089049961059
C         0.64858377070040   -0.62754133103841    1.54241391292810
C         0.66207446614812    0.54994982723337    4.23910604083110
C         1.18180747517455   -0.74681763043195    4.48564727813860
O        -0.15996114899042   -1.01488189976580    0.83591787343320
H        -0.39140760308101    0.76410548474688    4.34733159634800
H         0.58981993274815   -1.62678955004896    4.70089666367559
