# Supplementary material for: A Story of Three Levels of Sophistication in SCF/KS-DFT Orbital Optimization Procedures
Source: J Phys Chem A. 2024 Mar 14;128(12):2472–86. doi: 10.1021/acs.jpca.3c07647 (PMC10983011; doi:10.1021/acs.jpca.3c07647)
Supplement: Supplementary file 2 — jp3c07647_si_002.zip [file jp3c07647_si_002.zip › Coords/TM_Singlets_Triplets/097.xyz]

19
CSD_code = NAWRUY | q = 0 | S = 0 | Stoichiometry = C6H8BCl3Ti | MND = 9
Ti        7.06552945268148    3.09277446831913    6.33992043767863
Cl        5.45589849246843    3.07306538059331    7.79323216794386
Cl        8.31497376097184    4.48825796029312    7.36823134738251
Cl        8.02829251819204    1.30516679436791    7.08307825188964
C         7.90175549657670    2.71224597530122    4.20206565679259
C         6.80130165977477    1.85135749961540    4.29617286890748
C         5.52116142663532    2.32675273325505    4.62958338725671
C         5.28494095529262    3.70414473265839    4.82188903717056
C         6.31603534608468    4.64188439090933    4.75083790028876
C         8.92261488888314    5.26021057864586    4.12633997343866
B         7.73560846834636    4.22394075203324    4.35699846875398
H         8.84359722834578    2.25210261144386    3.90281985084179
H         6.91227941660617    0.79046242066826    4.07352838763488
H         4.68152604425780    1.63787831221929    4.64402087912033
H         4.25789073593673    4.02385225640922    4.99495203222060
H         6.02772861672619    5.68553478578734    4.87647015351011
H         8.76601691508636    6.19502305976909    4.66076659735347
H         9.88427120209276    4.85751272290174    4.44061117306994
H         9.02097737504115    5.51373256480970    3.07088142874555
