# Supplementary material for: A Story of Three Levels of Sophistication in SCF/KS-DFT Orbital Optimization Procedures
Source: J Phys Chem A. 2024 Mar 14;128(12):2472–86. doi: 10.1021/acs.jpca.3c07647 (PMC10983011; doi:10.1021/acs.jpca.3c07647)
Supplement: Supplementary file 2 — jp3c07647_si_002.zip [file jp3c07647_si_002.zip › Coords/TM_Singlets_Triplets/151.xyz]

13
CSD_code = VAHBOV | q = 0 | S = 0 | Stoichiometry = C2H3ClF4MoN2 | MND = 6
Mo        1.49837558847217    3.52400474502548    1.41755294288113
F         0.62470497460073    2.26029620791365    2.36549940019629
F         2.67474216580061    2.26090647720657    0.88922579778687
N         0.48383245662293    3.52398012203922    0.00878057295583
Cl       -0.44917893017688    3.52402087107418   -1.28559857633908
N         2.77468852400619    3.52404714499210    3.19015116205593
C         3.44090970292252    3.52390579953955    4.12020849488474
C         4.26825466988710    3.52399966754604    5.27539174617297
H         5.31552307748538    3.52401765386604    4.97232044453889
H         4.06212386211084    2.63386998717705    5.87010251900858
F         0.62469325289911    4.78771253535823    2.36548877039868
F         2.67474249263328    4.78709557921081    0.88920755026848
H         4.06208816273604    4.41414320905107    5.87006917519070
