# Supplementary material for: A Story of Three Levels of Sophistication in SCF/KS-DFT Orbital Optimization Procedures
Source: J Phys Chem A. 2024 Mar 14;128(12):2472–86. doi: 10.1021/acs.jpca.3c07647 (PMC10983011; doi:10.1021/acs.jpca.3c07647)
Supplement: Supplementary file 2 — jp3c07647_si_002.zip [file jp3c07647_si_002.zip › Coords/TM_Singlets_Triplets/048.xyz]

15
CSD_code = JONCAQ | q = -1 | S = 0 | Stoichiometry = C2H2F9OW(1-) | MND = 7
W         1.15592361088222    0.26828353845573   13.04637410186677
F         1.19257266216928   -1.64144896104747   12.63515858056090
F        -0.10968062470356    1.72137572698270   13.39057692572734
F         1.87201665102328    0.81845629402530   14.73933273033722
F         1.95600979555676    1.81337472279754   12.15686008527132
F         3.03264530652036   -0.19340916055603   12.86387308184361
F        -0.14174771748999   -0.53070710547542   14.24773534964912
F        -0.96218866851701    1.94731839403684    8.50024835115158
F         0.75573872578773    0.67700408201949    8.72141665824151
F        -1.22078647361111   -0.14472363356189    8.88227668979538
O         0.17035224984877    0.17695169114048   11.39622372021875
C        -0.45615343543717    1.20404149910150   10.71886616174751
H         0.07423012610532    2.16825769590136   10.86034268720765
H        -1.50959326341806    1.30673443690086   11.03789539334317
C        -0.46193894471682    0.90879077927904    9.21341948303810
