# Supplementary material for: A Story of Three Levels of Sophistication in SCF/KS-DFT Orbital Optimization Procedures
Source: J Phys Chem A. 2024 Mar 14;128(12):2472–86. doi: 10.1021/acs.jpca.3c07647 (PMC10983011; doi:10.1021/acs.jpca.3c07647)
Supplement: Supplementary file 2 — jp3c07647_si_002.zip [file jp3c07647_si_002.zip › Coords/TM_Singlets_Triplets/248.xyz]

18
CSD_code = XETDOS | q = 0 | S = 0 | Stoichiometry = C4H8O5Os | MND = 5
C         2.16881712608826    1.11660595255036    3.34624284927445
C         1.15917953211120    1.68027531024836    4.36205447418330
H         2.24633236261868    0.02304697999086    3.42959601933352
H         3.16402530842547    1.56193395598110    3.46611056210563
H         1.42400571800066    2.71416466733366    4.63371092633877
H         1.09722603249640    1.06380319012767    5.26695592823179
Os       -0.00000684386177    2.19707818941250    1.93374207905526
O        -0.00001890169476    3.82552708875398    1.93375652389006
O         1.69305232605224    1.42425968372772    2.06749586690859
O        -0.09000003841449    1.67768865751921    3.73955751211486
O        -1.69306145430673    1.42424112238718    1.80002915379033
O         0.09001748223205    1.67769837527198    0.12792577201625
C        -2.16881134741844    1.11660810351554    0.52127299348408
C        -1.15917520120018    1.68028363316915   -0.49453954066312
H        -2.24633481797835    0.02305157960112    0.43790743257168
H        -3.16401611038867    1.56194116349210    0.40141445046848
H        -1.42400460673602    2.71417354035242   -0.76618751693946
H        -1.09722656602560    1.06381880656510   -1.39944548616449
