# Supplementary material for: A Story of Three Levels of Sophistication in SCF/KS-DFT Orbital Optimization Procedures
Source: J Phys Chem A. 2024 Mar 14;128(12):2472–86. doi: 10.1021/acs.jpca.3c07647 (PMC10983011; doi:10.1021/acs.jpca.3c07647)
Supplement: Supplementary file 2 — jp3c07647_si_002.zip [file jp3c07647_si_002.zip › Coords/TM_Singlets_Triplets/265.xyz]

17
CSD_code = UXIDAI | q = 0 | S = 0 | Stoichiometry = C7H4NO4Rh | MND = 4
Rh        1.48614169413498    1.15543972340017    2.84612965162019
O         2.04647038024409    2.45775209376624    4.25531102359568
O         1.86479303226544   -0.10363790600854    4.33352859221820
O         0.70895029668489   -1.02169931639511    0.96763942237720
O         0.99296977607825    3.26361427318733    0.79742026343441
C         3.10624573288030    1.88104032134783    7.64853139245071
H         3.43778608009128    2.40419396528867    8.53153878400578
C         2.35963303871018    1.90320025030516    5.35533537730011
N         2.27217352659535    0.53783995707633    5.42684362704605
C         2.79195704239419    2.58122297358426    6.51202233181202
H         2.86209045024223    3.65538439089305    6.46010166150538
C         1.00334568128878   -0.17588858647061    1.67586166781566
C         2.57518261222889   -0.15833895349289    6.53137130418779
H         2.46123813296480   -1.22849507104380    6.45120873229041
C         2.99709583461474    0.48751141725695    7.66266309439627
H         3.23867032286548   -0.08045740528851    8.54475249291021
C         1.17805636571980    2.44521787259104    1.57224058103299
