# Supplementary material for: A Story of Three Levels of Sophistication in SCF/KS-DFT Orbital Optimization Procedures
Source: J Phys Chem A. 2024 Mar 14;128(12):2472–86. doi: 10.1021/acs.jpca.3c07647 (PMC10983011; doi:10.1021/acs.jpca.3c07647)
Supplement: Supplementary file 2 — jp3c07647_si_002.zip [file jp3c07647_si_002.zip › Coords/TM_Singlets_Triplets/026.xyz]

18
CSD_code = NOGRUY | q = -1 | S = 0 | Stoichiometry = C7H2BrNO6V(1-) | MND = 5
Br        7.23030724699433   12.92581755042365   -2.32795391927411
V         4.32903566211389   10.87159418724866    3.26408423228271
N         5.07290990693860   11.36636423589321    1.43733709928427
O         3.18771436566519   12.32523539873036    2.65922764667560
O         5.64215697023600    9.48670027841935    2.88987649477029
O         2.82953620527156   13.99808852017308    1.21627241941887
O         7.35544446559310    8.76725756207339    1.64260067916142
O         5.04055188629423   11.58101839663003    4.42302973033624
O         3.21138763238664    9.94435721085242    3.74636529377869
C         3.42116060988687   13.01766810999068    1.62964158660856
C         4.62846735921399   12.45944105980108    0.84892862006260
C         5.24018696440058   12.97278229492490   -0.28758931749574
H         4.85815322484033   13.86830062094432   -0.75261927728259
C         6.34467327624610   12.28652324430994   -0.77120342753622
C         6.81955739414953   11.14655295010255   -0.13901675859995
H         7.68320405628026   10.60134387444814   -0.48684829114907
C         6.13213573430524   10.72075400884367    0.99039119227097
C         6.44191703918356    9.52490049619063    1.91377599668745
