# Supplementary material for: A Story of Three Levels of Sophistication in SCF/KS-DFT Orbital Optimization Procedures
Source: J Phys Chem A. 2024 Mar 14;128(12):2472–86. doi: 10.1021/acs.jpca.3c07647 (PMC10983011; doi:10.1021/acs.jpca.3c07647)
Supplement: Supplementary file 2 — jp3c07647_si_002.zip [file jp3c07647_si_002.zip › Coords/TM_Singlets_Triplets/264.xyz]

15
CSD_code = MULJIM | q = 0 | S = 0 | Stoichiometry = C6H5CoI2O | MND = 8
I        -0.43101089124455    0.86042868533027    4.27105758691979
Co        0.86956465891515    2.79200107168107    5.35193842100360
C         2.72138679056392    2.09423594615352    4.57455560465920
H         2.91437233386960    1.45315276942418    3.72825108599403
C         2.52215057969550    1.65234159901167    5.92002747025345
H         2.56100019769431    0.62508134081651    6.25024201238354
C         2.45447403285128    2.79180493870802    6.75301798547095
H         2.41644416177914    2.79175958355997    7.83104391855778
C        -0.46976162660800    2.79146617356845    6.48757976088760
O        -1.35234447742399    2.79258746773159    7.20346711936872
I        -0.43007242901712    4.72148981474888    4.27205863527221
C         2.72146193433736    3.48955639359005    4.57462188051635
C         2.52225590085928    3.93134036268320    5.92013696135811
H         2.91449798425565    4.13068487873266    3.72836163163000
H         2.56118084947249    4.95856897426000    6.25043992572471
