# Supplementary material for: A Story of Three Levels of Sophistication in SCF/KS-DFT Orbital Optimization Procedures
Source: J Phys Chem A. 2024 Mar 14;128(12):2472–86. doi: 10.1021/acs.jpca.3c07647 (PMC10983011; doi:10.1021/acs.jpca.3c07647)
Supplement: Supplementary file 2 — jp3c07647_si_002.zip [file jp3c07647_si_002.zip › Coords/TM_Singlets_Triplets/128.xyz]

18
CSD_code = LESLIE | q = 0 | S = 0 | Stoichiometry = C7H5As3CrO2 | MND = 10
As        0.41998478012613    1.24998791376241   11.39513460278377
As       -1.03776677108976   -0.61419135500976   11.28524790693853
As       -1.70323975275209    1.46144895422590   10.45827196829224
Cr        0.25492776955478    0.00939706500092    9.09436660046115
O        -0.18901208639807    2.51545065542455    7.54550287053884
O        -2.19140397255422   -0.04137383116145    7.39419243134883
C        -0.00945040998104    1.58955608976702    8.22354644214580
C        -1.28983413566691   -0.04559457099171    8.12704678213952
C         2.40197341796504   -0.18029680528953    8.48887494424602
C         2.29121421821561   -0.72895235697694    9.77790491361620
C         1.41716790871966   -1.84366881911337    9.70673906862231
C         0.99210759549554   -1.97826486616400    8.37402458922900
C         1.59784184114515   -0.94926810986772    7.61402275853856
H         3.07674569038224    0.61188546702827    8.19277751472174
H         2.90670072375179   -0.47009873616352   10.63164348832174
H         1.26150276728445   -2.56831375572904   10.49754884420862
H         0.40512607622545   -2.79486246024407    7.97501039605667
H         1.56871433957647   -0.85744047849847    6.53494387779021
