# Supplementary material for: A Story of Three Levels of Sophistication in SCF/KS-DFT Orbital Optimization Procedures
Source: J Phys Chem A. 2024 Mar 14;128(12):2472–86. doi: 10.1021/acs.jpca.3c07647 (PMC10983011; doi:10.1021/acs.jpca.3c07647)
Supplement: Supplementary file 2 — jp3c07647_si_002.zip [file jp3c07647_si_002.zip › Coords/TM_Singlets_Triplets/200.xyz]

17
CSD_code = RINHED | q = 0 | S = 0 | Stoichiometry = C7H5Br2O2Re | MND = 9
Re        1.33737519438779    3.12606453629189    3.13236681288218
Br        0.75607159251734    1.51515284016965    4.88952539378814
O         0.36279359168595    1.08238510663796    1.03820335019736
C         0.75845287736661    1.82475004755571    1.80677821896300
C         3.47749530790468    3.12596839167914    2.21571412766879
H         3.53084158512263    3.12595335923482    1.13332823173960
C         3.81498167193907    1.97182424935412    3.02120890594360
H         3.78044731382579    0.94913089372111    2.68383570367276
C         4.29933375276207    2.42237450991783    4.24855211384649
H         4.59945294203666    1.79906528925597    5.07171014816764
C         3.81499124508062    4.28012855043730    3.02118454496938
H         3.78050094085226    5.30281647700850    2.68378595859480
C         4.29935101736793    3.82959783822687    4.24853737809826
H         4.59945657265414    4.45292118217793    5.07169025229687
Br        0.75613322815655    4.73725263746928    4.89036587985519
O         0.36240640048559    5.16968285975194    1.03827418028175
C         0.75831476585424    4.42693123110993    1.80643879903417
