# Supplementary material for: A Story of Three Levels of Sophistication in SCF/KS-DFT Orbital Optimization Procedures
Source: J Phys Chem A. 2024 Mar 14;128(12):2472–86. doi: 10.1021/acs.jpca.3c07647 (PMC10983011; doi:10.1021/acs.jpca.3c07647)
Supplement: Supplementary file 2 — jp3c07647_si_002.zip [file jp3c07647_si_002.zip › Coords/TM_Singlets_Triplets/161.xyz]

19
CSD_code = FOKYEJ | q = 0 | S = 0 | Stoichiometry = C3H9CrO3P3 | MND = 6
Cr        1.71188582963964    2.82251038727223    0.47872763743752
P         3.68367977053649    2.82283078068908    1.73482918926661
P         0.77167071677460    1.13905668313668    1.80056347696536
C         0.22585903382602    2.82271802971182   -0.61629272714907
C         2.41472452661902    1.55755423243996   -0.66749716613638
O        -0.61408891662882    2.82298033320134   -1.40783173442815
O         2.80528671858489    0.84689301185331   -1.48868684717300
H         4.92986632243441    2.82125491784945    1.11292901623010
H         4.06492840308257    1.81573135545517    2.62939651707376
H         0.11480167507293    0.05694089401030    1.21975601365221
H         1.48760453602804    0.31140908536048    2.67360978114350
H        -0.24923968800225    1.32890800981051    2.73962770391821
P         0.77095771992942    4.50572605255564    1.80016827856501
C         2.41531069837340    4.08745409871316   -0.66715274685597
H         4.06523434752004    3.82994794035318    2.62923649580491
H         0.11467648618615    5.58846998796268    1.21995646364899
H         1.48659033751786    5.33376661855301    2.67301748124911
H        -0.24959545510738    4.31509219348648    2.73929680518031
O         2.80584693761194    4.79825538758822   -1.48825363839108
