# Supplementary material for: A Story of Three Levels of Sophistication in SCF/KS-DFT Orbital Optimization Procedures
Source: J Phys Chem A. 2024 Mar 14;128(12):2472–86. doi: 10.1021/acs.jpca.3c07647 (PMC10983011; doi:10.1021/acs.jpca.3c07647)
Supplement: Supplementary file 2 — jp3c07647_si_002.zip [file jp3c07647_si_002.zip › Coords/TM_Singlets_Triplets/202.xyz]

18
CSD_code = YUJPIC | q = 0 | S = 0 | Stoichiometry = C4H8ClOReS3 | MND = 5
Re       11.62437072239149    1.54858667578760    0.84320896470328
Cl       10.30310690278336    0.25858760139168    2.11387083518507
S        12.55519103385248   -0.40595215702684    0.05335955966885
S        12.87695299758619    2.69817073141234   -1.02519281033506
S         9.71784834214244    2.17916615600818   -0.28851475948297
O        12.38934827578692    2.50295815896142    1.97444841914558
C        13.96293829266676    0.18089847072936   -0.96427771300518
C        13.52602992321035    1.24473384057756   -1.94923083779739
C        11.50567969855867    3.25729541697117   -2.11841504603660
C        10.29304150180147    3.60821281365677   -1.28154607867229
H        14.34628981279989   -0.69402622082379   -1.49046970666273
H        14.72932080124226    0.55866509070064   -0.28659169583210
H        14.36465104081395    1.59838672174687   -2.54997397451986
H        12.73551953410742    0.86491464119682   -2.59712705663313
H        11.27348144918226    2.45381414823538   -2.81680569931619
H        11.87311795214594    4.12792925717186   -2.66210526224231
H        10.51273347080277    4.42126589276584   -0.58926656711332
H         9.45767824812553    3.89549276053704   -1.92137057105370
