# Supplementary material for: A Story of Three Levels of Sophistication in SCF/KS-DFT Orbital Optimization Procedures
Source: J Phys Chem A. 2024 Mar 14;128(12):2472–86. doi: 10.1021/acs.jpca.3c07647 (PMC10983011; doi:10.1021/acs.jpca.3c07647)
Supplement: Supplementary file 2 — jp3c07647_si_002.zip [file jp3c07647_si_002.zip › Coords/TM_Singlets_Triplets/246.xyz]

18
CSD_code = LACLAF | q = 0 | S = 0 | Stoichiometry = C8H5FeNO2S | MND = 8
Fe        2.45944105411009    1.03540682715286    2.47762239385110
S         2.72114631965238   -1.06878319530535    1.56872637288568
O         0.24519666283932    0.19104906620236    4.13513910291620
O         0.41617869834697    1.73983039933733    0.55563603026707
N         3.88047981704382   -2.19590960054018    3.86269973166719
C         3.28214340397313    2.48566468826108    3.92138708038122
H         2.76483755205950    2.90623205969961    4.76870063481510
C         3.35002000721734    3.05494870901692    2.62375521434599
H         2.89362710802256    3.98247399856403    2.31670777099028
C         4.26086989702912    2.28459009890495    1.85609214521716
H         4.60933486717215    2.52352089705932    0.86583954209119
C         4.76915262179495    1.26066623587547    2.68603344207231
H         5.52925579799008    0.54532814905701    2.41754705617712
C         4.14681215978295    1.36238397010764    3.95095527778249
H         4.39499180964317    0.77404942596739    4.81759538865055
C         3.39429286573547   -1.72504050509442    2.93004708089828
C         1.13437145179031    0.50459751563155    3.49529138178188
C         1.24134790579625    1.45269126010344    1.28862435320864
