# Supplementary material for: A Story of Three Levels of Sophistication in SCF/KS-DFT Orbital Optimization Procedures
Source: J Phys Chem A. 2024 Mar 14;128(12):2472–86. doi: 10.1021/acs.jpca.3c07647 (PMC10983011; doi:10.1021/acs.jpca.3c07647)
Supplement: Supplementary file 2 — jp3c07647_si_002.zip [file jp3c07647_si_002.zip › Coords/TM_Singlets_Triplets/075.xyz]

19
CSD_code = ELUTOU | q = -1 | S = 0 | Stoichiometry = C6H4Cl3N2O3Ru(1-) | MND = 6
Ru        1.89659290088142    3.88879450232078    3.97442676426743
Cl        1.31769576518922    1.64545595020640    4.51232723319903
Cl        3.89899092284730    3.74521148514578    5.10730432813328
Cl        2.45241881429315    6.01287021464380    3.05816734001767
O         0.38619978235705    4.98747980583153    6.08953643369133
O         2.51351378750210    2.49971242076641    0.21373903734758
O         2.79609289833858    3.11336553853063    2.34037196206911
N         1.05228177669539    4.53401523717922    5.25268613998780
N         0.32300848228621    3.85056797946257    2.62231358871641
C         0.65910507034767    3.37781830504444    1.42379057208524
C        -0.25012387260416    3.27925783085127    0.38141541475166
C        -1.55410284066022    3.68646409752292    0.59475746025968
C        -1.89518302260404    4.17618319561771    1.84848649431125
C        -0.92864438639057    4.24262991516128    2.83572115368781
C         2.12916871335983    2.94564009903010    1.27864073732401
H         0.10045808601435    2.88608726638764   -0.56013410924495
H        -2.29099854521719    3.62581331208115   -0.19264354723836
H        -2.89982386441461    4.50496844268498    2.06408579949955
H        -1.16605046822142    4.61986440153148    3.82250719713453
