# Supplementary material for: A Story of Three Levels of Sophistication in SCF/KS-DFT Orbital Optimization Procedures
Source: J Phys Chem A. 2024 Mar 14;128(12):2472–86. doi: 10.1021/acs.jpca.3c07647 (PMC10983011; doi:10.1021/acs.jpca.3c07647)
Supplement: Supplementary file 2 — jp3c07647_si_002.zip [file jp3c07647_si_002.zip › Coords/TM_Singlets_Triplets/188.xyz]

15
CSD_code = MOFTUX | q = 0 | S = 0 | Stoichiometry = C6H2ClMnO5 | MND = 6
Mn        2.62925015545585    8.55512400048427   -0.11737574147328
Cl        4.40940506420429   10.82735053609103    1.73878667943906
C         3.67819108716118   10.52631929795887    0.12862229522179
H         4.50954286421038   10.63503447554622   -0.57400966790367
H         2.99947286206149   11.37015715673294   -0.02594115075772
C         1.79653216456462    6.95613065977191   -0.24005695771149
O         1.27057843734744    5.94911939749408   -0.32482357395911
C         4.09322743606156    7.93924768388883    0.74274927762287
O         5.03733086290036    7.60753500499077    1.27852173793626
C         3.52227233396188    8.41915862924788   -1.67367614837962
O         4.11012080408180    8.37963959326742   -2.64831811570804
C         1.34154315538555    9.48542245751146   -0.96308694167341
O         0.55359188465249   10.11350913969839   -1.49379212769413
C         1.91142775214516    9.04083780834091    1.46743160827559
O         1.49541313580595    9.40861415897498    2.45746882676489
