# Supplementary material for: A Story of Three Levels of Sophistication in SCF/KS-DFT Orbital Optimization Procedures
Source: J Phys Chem A. 2024 Mar 14;128(12):2472–86. doi: 10.1021/acs.jpca.3c07647 (PMC10983011; doi:10.1021/acs.jpca.3c07647)
Supplement: Supplementary file 2 — jp3c07647_si_002.zip [file jp3c07647_si_002.zip › Coords/TM_Singlets_Triplets/010.xyz]

19
CSD_code = JAHZEA | q = -1 | S = 0 | Stoichiometry = C7H3NO7V(1-) | MND = 5
C         4.84950114385378   -2.40573930573349    2.25322967748467
C         5.19747511561201   -1.26628339240261    1.28021296858173
C         5.65866278423876   -1.35014360371851   -0.02239928018673
H         5.81600888087959   -2.30744479667484   -0.49169925186153
C         5.91467035108951   -0.15854979486214   -0.70645525085086
C         5.70069562670019    1.05863155226445   -0.05783110080109
H         5.88649790502817    2.00775887481619   -0.54075190257091
C         5.23698114650744    1.03309623473539    1.24700399121984
C         4.93203220747790    2.21891262360601    2.17460231514014
N         4.99736897377635   -0.10252521387410    1.87409034658718
O         4.47205071418220   -1.95602314085624    3.37249938073511
O         4.95192175514900   -3.56840738830875    1.90013574153593
O         4.53867428521420    1.82853197512657    3.30908569261458
O         5.07933679357200    3.36207124151158    1.77200794273940
O         5.41821989793824   -0.05317762398792    4.95292785019580
O         2.95276781453291   -0.02042564528616    4.31456343668020
O         6.36503172948577   -0.21998436620602   -1.98097191095898
H         6.49943272140888    0.67349293718110   -2.32329051549320
V         4.39857015335312   -0.05919116733050    3.80743986920870
