# Supplementary material for: A Story of Three Levels of Sophistication in SCF/KS-DFT Orbital Optimization Procedures
Source: J Phys Chem A. 2024 Mar 14;128(12):2472–86. doi: 10.1021/acs.jpca.3c07647 (PMC10983011; doi:10.1021/acs.jpca.3c07647)
Supplement: Supplementary file 2 — jp3c07647_si_002.zip [file jp3c07647_si_002.zip › Coords/TM_Singlets_Triplets/014.xyz]

19
CSD_code = ESAJEN | q = -1 | S = 0 | Stoichiometry = C7H3NO7V(1-) | MND = 5
V         5.27321436736011    3.38678230514714    3.00458754490785
N         5.10625351002661    4.77268432374294    1.53874823627282
O         6.60626210848364    2.75687911739618    3.42492234088394
O         4.09057732302376    2.84021965273190    3.81252621371475
O         4.98608235746034    2.33062222194371    1.37964275252350
O         5.47085699032918    5.08896394587840    3.93203808951838
O         4.65895072180728    2.28345921864495   -0.83350329234731
O         5.54533268067588    7.32164814509383    3.84681646188611
O         4.80719037829915    7.59391759195120   -1.41048944503400
C         4.83882900705012    2.84467928020281    0.23588807746956
C         4.91177828903883    4.37796266422660    0.29501596317704
C         4.80222058031484    5.28446772874948   -0.74632356467828
C         4.90315428499595    6.64485324016477   -0.45092625550126
C         5.10992162699830    7.04162452343531    0.87317915537251
C         5.20550693455002    6.05578674633827    1.84032149561285
C         5.43102792900611    6.21215856518416    3.35387092166746
H         4.64249116083694    4.92537903529505   -1.75335883755787
H         5.19363834365796    8.08338650676954    1.13645807604362
H         4.66591140608498    7.17652518710374   -2.27011393393169
