# Supplementary material for: A Story of Three Levels of Sophistication in SCF/KS-DFT Orbital Optimization Procedures
Source: J Phys Chem A. 2024 Mar 14;128(12):2472–86. doi: 10.1021/acs.jpca.3c07647 (PMC10983011; doi:10.1021/acs.jpca.3c07647)
Supplement: Supplementary file 2 — jp3c07647_si_002.zip [file jp3c07647_si_002.zip › Coords/TM_Singlets_Triplets/125.xyz]

18
CSD_code = ODUDUP | q = 0 | S = 0 | Stoichiometry = C5H5F6NW | MND = 7
W         2.43542818288025    4.25779558206164    6.62731794725753
F         0.88155417133114    5.21576175710659    7.06144779049782
F         2.47846018144041    4.26805821053446    8.50435780901006
F         2.59080601654416    5.75457565554531    5.46290959822368
F         4.22130614658480    4.82755330994166    6.95565724537029
F         1.15253736182128    3.38758714263689    5.52493176955636
F         2.77254793154474    2.42255581548410    7.00480343168610
N         3.64522854648293    3.48348117171157    4.82507884086027
C         3.22418012442389    3.69590763761064    3.57250369411388
H         2.29203599767466    4.24716071160027    3.47382902117722
C         3.92554735573155    3.24547070682190    2.46570997972654
H         3.55016106779512    3.43743838660992    1.47315675045271
C         5.10942154402129    2.54910491256701    2.65908749408947
H         5.67893434797043    2.18572933925063    1.81681668825436
C         5.54673092408748    2.32893391805055    3.95699361481413
H         6.46181840926687    1.79237467972068    4.15089184812165
C         4.78749088619892    2.81063307949829    5.01100870597128
H         5.08671080420009    2.66297798324792    6.04629777081665
