# Supplementary material for: A Story of Three Levels of Sophistication in SCF/KS-DFT Orbital Optimization Procedures
Source: J Phys Chem A. 2024 Mar 14;128(12):2472–86. doi: 10.1021/acs.jpca.3c07647 (PMC10983011; doi:10.1021/acs.jpca.3c07647)
Supplement: Supplementary file 2 — jp3c07647_si_002.zip [file jp3c07647_si_002.zip › Coords/TM_Singlets_Triplets/033.xyz]

18
CSD_code = RIQPUC | q = -1 | S = 0 | Stoichiometry = C6H4CrNO6(1-) | MND = 6
Cr       12.70925321975484    2.74853514384753    3.34759220292492
O        12.95277404744196    2.37811840832732    5.42890091709145
O        13.84249139424594    1.09520691110694    7.02058602498411
O        14.31046964707951    5.25118271410099    2.99374049326371
O        12.60341620894806    3.09708760592827    0.38715551312560
O        10.58320063926022    0.77476220068736    2.60751150620030
O        10.46701144812266    4.69401698338246    3.04882774820484
N        14.44499381767131    1.25147447053856    3.54179136175501
H        14.62628581332485    0.65630928905575    2.73553133894491
H        15.29076329073033    1.79370706857872    3.71695144281538
C        13.59928174666642    1.39651491089465    5.85780851548068
C        14.15613764906274    0.44444648384908    4.72783374698741
H        13.36309149208338   -0.27136245808004    4.48713392843573
H        15.03264683374021   -0.10276476988033    5.10327507269898
C        13.80782057574697    4.24350314842611    3.28377619687007
C        12.68971723719610    2.91919484764059    1.54253415595890
C        11.44923346108405    1.41917275021444    3.03940694863686
C        11.32651147784042    3.93639429138162    3.26794288562114
