# Supplementary material for: A Story of Three Levels of Sophistication in SCF/KS-DFT Orbital Optimization Procedures
Source: J Phys Chem A. 2024 Mar 14;128(12):2472–86. doi: 10.1021/acs.jpca.3c07647 (PMC10983011; doi:10.1021/acs.jpca.3c07647)
Supplement: Supplementary file 2 — jp3c07647_si_002.zip [file jp3c07647_si_002.zip › Coords/TM_Singlets_Triplets/073.xyz]

15
CSD_code = HUQZID | q = -1 | S = 0 | Stoichiometry = C3H4Cl5N2Os(1-) | MND = 6
Os       10.33565363859399   12.40366532988387    7.97226764406375
Cl        8.67573651660918   10.81365782353160    8.10496067967644
Cl        8.88728128563346   14.02036560937556    8.76690192186386
Cl       12.01697427734195   14.07676502065376    7.73202660286984
Cl       11.72274139921514   10.89972417149650    6.89458850930458
Cl       11.10079393266558   11.86188061935449   10.03055216879006
N         9.67365352422998   12.95358391909437    6.04470535222385
N        10.31253883361624   13.91027496012696    5.38109187657333
H        11.11269727169147   14.34596232031653    5.86640380362764
C         9.76028246529849   14.11072346075244    4.18060224571865
H        10.13818017780000   14.84493111493431    3.49778300248136
C         8.70386263660903   13.23006454172806    4.06715838343268
H         8.03590525754746   13.11104953152010    3.23906556739145
C         8.69133736590975   12.52204856567617    5.27009406341448
H         8.03586141723781   11.74130301155652    5.60349817856659
