# Supplementary material for: A Story of Three Levels of Sophistication in SCF/KS-DFT Orbital Optimization Procedures
Source: J Phys Chem A. 2024 Mar 14;128(12):2472–86. doi: 10.1021/acs.jpca.3c07647 (PMC10983011; doi:10.1021/acs.jpca.3c07647)
Supplement: Supplementary file 2 — jp3c07647_si_002.zip [file jp3c07647_si_002.zip › Coords/TM_Singlets_Triplets/150.xyz]

17
CSD_code = MAHXUO | q = 0 | S = 0 | Stoichiometry = C4H6Cl4N2W | MND = 6
W        -0.00016311050002    2.31542938965838    0.00011567868117
Cl        1.28677097273749    0.64565576262225   -1.06301713889120
Cl        1.28644904500626    3.98413710702767   -1.06270429402086
N         1.27010244624532    2.31381187599237    1.53482981616268
C         2.01233686921699    2.31035063355860    2.42524213085774
C         2.92772547276285    2.30572886945154    3.52019745912743
H         3.06586667002370    3.32301161664062    3.88819663120279
H         3.88913041381897    1.90791903953280    3.19323497271641
H         2.53546877925043    1.68244516146314    4.32455324344758
Cl       -1.28684816365353    0.64548324042350    1.06311502418061
Cl       -1.28654031703771    3.98431748611083    1.06278099280622
N        -1.26963707680435    2.31394562249521   -1.53523141931113
C        -2.01242365476073    2.31045322846052   -2.42518368800457
C        -2.92774449621114    2.30571712084222   -3.52018077745563
H        -3.06590953163256    3.32297808963747   -3.88821754080071
H        -3.88914312092706    1.90788720598912   -3.19322535203040
H        -2.53544119753508    1.68242855009380   -4.32450573866845
