# Supplementary material for: A Story of Three Levels of Sophistication in SCF/KS-DFT Orbital Optimization Procedures
Source: J Phys Chem A. 2024 Mar 14;128(12):2472–86. doi: 10.1021/acs.jpca.3c07647 (PMC10983011; doi:10.1021/acs.jpca.3c07647)
Supplement: Supplementary file 2 — jp3c07647_si_002.zip [file jp3c07647_si_002.zip › Coords/TM_Singlets_Triplets/105.xyz]

18
CSD_code = SIVCIK | q = 0 | S = 0 | Stoichiometry = C3H7Cl5NOTa | MND = 6
Ta        1.39401945158534   -1.61697547161167    2.59618814866499
Cl        3.67520222005989   -1.69158782669433    2.87483744979038
Cl       -0.76700448512429   -0.93072691029652    2.02392826696562
Cl        1.29475902208624   -0.03141516621174    4.31318244153788
Cl        1.58931185542829   -2.56101702202673    0.51313285555320
Cl        0.84127867478901   -3.42556134660914    3.77714136731297
O         1.95785769274230    0.40472196032660    1.37229691588081
C         1.34709482135770    1.47813356519531    1.47059546138963
H         0.35486870750924    1.52009337868636    1.93746341848846
N         1.81503266348172    2.62634676035684    1.02797925360459
C         3.11823553702186    2.70623516656283    0.40673880656493
H         3.56265154645276    1.71334396456413    0.40567609380180
H         3.75616826489902    3.39072406576500    0.96677865172698
H         3.02387737061572    3.06576268094708   -0.61871706119327
C         1.08477797445200    3.86142266078148    1.15165488976245
H         0.12318623301882    3.68267254738990    1.62638845406424
H         0.92059171769795    4.29892415376113    0.16527015206213
H         1.65289073192714    4.57160283911907    1.75556443401990
