# Supplementary material for: A Story of Three Levels of Sophistication in SCF/KS-DFT Orbital Optimization Procedures
Source: J Phys Chem A. 2024 Mar 14;128(12):2472–86. doi: 10.1021/acs.jpca.3c07647 (PMC10983011; doi:10.1021/acs.jpca.3c07647)
Supplement: Supplementary file 2 — jp3c07647_si_002.zip [file jp3c07647_si_002.zip › Coords/TM_Singlets_Triplets/107.xyz]

18
CSD_code = DERFAH | q = 0 | S = 0 | Stoichiometry = C3H9Cl3NSiV | MND = 4
V         7.52485841075584    2.60445252960442    3.30348576293710
Cl        6.60566626312102    0.93511190183782    3.97927343495687
Cl        7.64784667058875    2.60146756980713    1.28539164505529
Si       10.65418821421384    2.60324710055376    4.50148684301705
N         9.02386919274705    2.60304161950540    3.88271478294741
C        10.82781803733879    1.01281134371194    5.54836266554505
C        11.79964915492869    2.60327060383824    2.97035070199065
H        10.09156868274136    0.99541782739642    6.34755326588433
H        10.67134447438098    0.12890728918457    4.93575482121108
H        11.81312018755304    0.94063008517277    5.99742462513915
H        12.84544205823206    2.60329433185566    3.25897068733471
H        11.61985802357231    3.48049963305274    2.35485513077784
Cl        6.60510306856911    4.27236382777119    3.98182235015548
C        10.82775668944248    4.19369183517925    5.54836373682756
H        11.61989064976017    1.72603491088128    2.35485271663237
H        10.09150138731164    4.21106358717725    6.34755360456010
H        10.67126676827183    5.07759698218739    4.93575303607751
H        11.81305206647106    4.26589702128275    5.99743018895048
