# Supplementary material for: A Story of Three Levels of Sophistication in SCF/KS-DFT Orbital Optimization Procedures
Source: J Phys Chem A. 2024 Mar 14;128(12):2472–86. doi: 10.1021/acs.jpca.3c07647 (PMC10983011; doi:10.1021/acs.jpca.3c07647)
Supplement: Supplementary file 2 — jp3c07647_si_002.zip [file jp3c07647_si_002.zip › Coords/TM_Singlets_Triplets/019.xyz]

18
CSD_code = FULPUZ | q = -1 | S = 0 | Stoichiometry = C7H3NO6V(1-) | MND = 5
V         7.40230825580822    0.22220651800616    7.25788381313563
O        10.26331143956129   -1.11513144193870    9.75674172718333
O         7.20599922055154   -0.97629346895241    6.31972495978573
O         9.11982104840940   -0.26919855276197    8.03046534519970
O         5.54433587798214    0.76601084749444    7.45613103764231
O         3.68477079496001    0.78658303073731    8.69903824080251
O         7.88368715434208    1.47370471517647    6.51753707683658
N         6.98176049762111   -0.14907357646213    9.20720574587327
C         9.25176999359461   -0.70774731708481    9.20924550416824
C         7.91998781097304   -0.67298233461227    9.97255076662569
C         7.63701236532862   -1.11785240499809   11.25848482377300
H         8.42621531955405   -1.54143974948464   11.86010124953002
C         6.33166601412584   -1.00155682294723   11.71822478275280
H         6.07448876745924   -1.33746361169153   12.71382432662852
C         5.35639749240040   -0.45862088945799   10.89184886967010
H         4.32773407276181   -0.35689305884198   11.20119530093056
C         5.73375644838711   -0.04095004408256    9.62111912733119
C         4.86787742617950    0.55989816190194    8.50457730213083
