# Supplementary material for: A Story of Three Levels of Sophistication in SCF/KS-DFT Orbital Optimization Procedures
Source: J Phys Chem A. 2024 Mar 14;128(12):2472–86. doi: 10.1021/acs.jpca.3c07647 (PMC10983011; doi:10.1021/acs.jpca.3c07647)
Supplement: Supplementary file 2 — jp3c07647_si_002.zip [file jp3c07647_si_002.zip › Coords/TM_Singlets_Triplets/124.xyz]

19
CSD_code = QIKQIM | q = 0 | S = 0 | Stoichiometry = C6H6CrN4S2 | MND = 4
Cr        3.61281226799147    7.70930673718772    1.59820669782443
S         7.11376074499326    4.78633171461108    1.56841670293411
S         4.33457497097282   12.21353992420583    1.55247314127957
N         5.24157204919972    6.81473500536465    1.58793388293570
N         4.25046214046474    9.45453800872191    1.58761909118038
N         2.78966995735287    6.00705582548481    1.58175004785853
N         1.87285248737980    8.44927018245966    1.62707275576514
C         6.04578423667129    5.94680947905347    1.57922703677081
C         4.28971257006246   10.63712358524353    1.57256994519990
C         2.38392212305918    3.44742891015162    1.52375386568864
C         2.61485157074275    4.86071935168863    1.55736308167777
C         0.98878169788299    9.19991668143465    1.64579003511276
C        -0.11238273079833   10.11583515282569    1.66390974184161
H         3.32018229692106    2.93241746897471    1.74062007877544
H         1.64266485148642    3.16754548594696    2.27315033818536
H         2.03227395533541    3.14229556337612    0.53715602549415
H        -0.85348353972839    9.83024608243331    0.91646948557586
H        -0.58073980864808   10.13016215051676    2.64902067666592
H         0.25762815865780   11.11522269032075    1.43329736923203
