# Supplementary material for: A Story of Three Levels of Sophistication in SCF/KS-DFT Orbital Optimization Procedures
Source: J Phys Chem A. 2024 Mar 14;128(12):2472–86. doi: 10.1021/acs.jpca.3c07647 (PMC10983011; doi:10.1021/acs.jpca.3c07647)
Supplement: Supplementary file 2 — jp3c07647_si_002.zip [file jp3c07647_si_002.zip › Coords/TM_Singlets_Triplets/043.xyz]

12
CSD_code = SEVROA | q = -1 | S = 0 | Stoichiometry = CH3Cl5NSeW(1-) | MND = 6
W         2.07307581908174    9.86164400315237    0.85186691900166
Se        1.42320612256600    6.46019337486180    0.97378040492246
Cl        0.77913100273595    9.81571351315026   -1.17517082382217
Cl        0.22198162150258   10.75788656910093    2.01651617231170
Cl        2.60757801570024   12.00644777555068    0.23986063429081
Cl        3.41655185678662   10.17507732862326    2.77635478859240
Cl        4.01366670095850    9.22554466611709   -0.40565762675261
N         1.67517491009285    8.15862675089903    1.21113590588791
C         2.07730771342898    6.39665435948648   -0.88413586355945
H         1.74197174625105    5.47173375465451   -1.34191770464055
H         3.16242408215079    6.45886380533254   -0.87327314683088
H         1.65433040874487    7.26461409907083   -1.38965965940059
