# Supplementary material for: A Story of Three Levels of Sophistication in SCF/KS-DFT Orbital Optimization Procedures
Source: J Phys Chem A. 2024 Mar 14;128(12):2472–86. doi: 10.1021/acs.jpca.3c07647 (PMC10983011; doi:10.1021/acs.jpca.3c07647)
Supplement: Supplementary file 2 — jp3c07647_si_002.zip [file jp3c07647_si_002.zip › Coords/TM_Singlets_Triplets/192.xyz]

18
CSD_code = UFAZUY | q = 0 | S = 0 | Stoichiometry = C8H5O4Re | MND = 8
Re        1.13551931179256    8.87879668025098    6.51686501219043
C         0.16605264353894    7.35707911199632    7.24136547368506
O        -0.47628126687999    6.50734090614670    7.66324415146072
C         2.13117456036693    7.74598244663458    5.28832628204702
O         2.70085789235740    7.13826485908642    4.50304384121230
C         2.52405733450924    8.73562291124113    7.87535905033685
O         3.32876022315106    8.74633188449534    8.69038092189832
C         0.99036005032100   11.33951009978754    6.83404262061342
C        -0.24467237019938   10.70575697237461    7.13663512896617
H        -0.82763124373944   10.87952791816975    8.03030497353617
C        -0.73178005782365   10.10244528854698    5.93369501335985
H        -1.73305345938739    9.72281121451818    5.79071324358824
C         0.24150392538036   10.28912441704766    4.92724026916844
H         0.11649593355791   10.07876266806649    3.87524210363416
C         1.33733519633439   11.00956100690119    5.49728552221803
H         2.15694165491324   11.45210316143789    4.95428103229641
O         1.70021102864993   12.19298155807484    7.61102516992425
H         1.34374864315701   12.21359689522351    8.50695018986428
