# Supplementary material for: A Story of Three Levels of Sophistication in SCF/KS-DFT Orbital Optimization Procedures
Source: J Phys Chem A. 2024 Mar 14;128(12):2472–86. doi: 10.1021/acs.jpca.3c07647 (PMC10983011; doi:10.1021/acs.jpca.3c07647)
Supplement: Supplementary file 2 — jp3c07647_si_002.zip [file jp3c07647_si_002.zip › Coords/TM_Singlets_Triplets/009.xyz]

18
CSD_code = FIVZIT | q = -1 | S = 0 | Stoichiometry = C4H6Cl5N2Ti(1-) | MND = 6
Ti        0.96115285808101    2.49846135222731    2.02718055517834
Cl        2.82912748908022    2.27209906564177    3.31605941979156
Cl        0.57829722489439    0.23570801488750    2.23932447663869
Cl        1.57771576034158    4.62295550155913    1.47066564201388
Cl       -0.66019380829874    2.57418094553554    0.39151132307034
Cl       -0.36108030968635    3.08233208817965    3.65981415206274
N         2.23480410577079    1.90427321526601    0.41422798151759
C         1.92211415431821    1.00917569726114   -0.49453927793995
H         0.99128931944305    0.47037976257514   -0.52240092417755
N         2.91757891166239    0.85476995426817   -1.38205542760272
C         2.93174275655535   -0.02715595481329   -2.51299912626665
H         2.01779093580238   -0.61810775265510   -2.51471151100019
H         3.79169179244443   -0.69839364753731   -2.45985890518499
H         2.98809997731702    0.54506632017450   -3.44207628570031
C         3.91986157016143    1.70767108836683   -1.00887924025604
H         4.83692193358287    1.78010831734631   -1.55732631559205
C         3.48280148262478    2.35330467762240    0.10902482975866
H         3.96348384590435    3.10007135409137    0.71423863368891
