# Supplementary material for: A Story of Three Levels of Sophistication in SCF/KS-DFT Orbital Optimization Procedures
Source: J Phys Chem A. 2024 Mar 14;128(12):2472–86. doi: 10.1021/acs.jpca.3c07647 (PMC10983011; doi:10.1021/acs.jpca.3c07647)
Supplement: Supplementary file 2 — jp3c07647_si_002.zip [file jp3c07647_si_002.zip › Coords/TM_Singlets_Triplets/036.xyz]

17
CSD_code = XAGJEW | q = -1 | S = 0 | Stoichiometry = C8H5MoO3(1-) | MND = 8
Mo        2.84840085367157   16.32068815511504    1.86388501412662
C         3.19326134185874   18.63627691790731    1.64655140883115
H         2.88075023249237   19.27374422103896    0.82400809110501
C         2.46730502004666   18.42574813218751    2.83953300553781
H         1.53196352713212   18.90725548862875    3.10629401087919
C         4.45645762227923   18.03398106181061    1.78129549741314
H         5.29358260714895   18.15125071329017    1.10008859507220
C         3.29869693349451   17.69341433945885    3.71863592175196
H         3.08129275015893   17.48554300122701    4.76262664837214
C         4.52099358282972   17.44835018655776    3.07135677005802
H         5.41475160250890   17.03916007455821    3.53260375802357
C         1.71506326226173   15.02083397704827    2.68830342348784
O         1.02627574616760   14.24622400253620    3.21312791735324
C         3.77705910953499   14.78672547434229    1.20153426542312
O         4.36685726298531   13.86740413218850    0.80581797917951
O         1.02811259826673   15.88392754451783   -0.57312293080117
C         1.71677594716203   16.03127257758677    0.35096062418669
