# Supplementary material for: A Story of Three Levels of Sophistication in SCF/KS-DFT Orbital Optimization Procedures
Source: J Phys Chem A. 2024 Mar 14;128(12):2472–86. doi: 10.1021/acs.jpca.3c07647 (PMC10983011; doi:10.1021/acs.jpca.3c07647)
Supplement: Supplementary file 2 — jp3c07647_si_002.zip [file jp3c07647_si_002.zip › Coords/TM_Singlets_Triplets/020.xyz]

11
CSD_code = WUHCAE | q = -1 | S = 0 | Stoichiometry = CH3Cl5NbO(1-) | MND = 6
Nb        4.90640341845191    2.11282087163730    2.89500989303238
Cl        4.00714562992277    4.02725570863274    4.12902679957625
Cl        5.77046339920896    0.18935503959977    1.63529197292092
Cl        5.91775519399786    3.64300947196196    1.26204289608833
Cl        3.86046421759404    0.59003478926090    4.50299289989364
Cl        6.77212677903941    2.16699529347955    4.12494980659058
O         3.45681288308984    2.06538272368642    1.90544338017690
C         2.38039189343226    2.01697328317060    1.08032641538400
H         2.42749168055593    2.85487345818848    0.36708514797492
H         1.45327329991429    2.09078261033093    1.67006815788004
H         2.38617160479264    1.06501675005137    0.52656263048208
