# Supplementary material for: A Story of Three Levels of Sophistication in SCF/KS-DFT Orbital Optimization Procedures
Source: J Phys Chem A. 2024 Mar 14;128(12):2472–86. doi: 10.1021/acs.jpca.3c07647 (PMC10983011; doi:10.1021/acs.jpca.3c07647)
Supplement: Supplementary file 2 — jp3c07647_si_002.zip [file jp3c07647_si_002.zip › Coords/TM_Singlets_Triplets/063.xyz]

15
CSD_code = ABENRE | q = -1 | S = 0 | Stoichiometry = C2H5Br4NO2Re(1-) | MND = 6
Br        4.71151016913672    2.50368824409974    4.19603032562236
Br        2.84460908518497    0.93120312623190    1.73985306389716
Br        3.17350854812945    0.79717196360886    6.75792630946636
Br        1.15412320302807   -1.11416868651453    4.35431996905831
C         5.40035897028909   -0.96172631607782    3.85854252683919
C         5.56903060700685   -1.84491606576648    2.61430112888982
H         5.97895675882818   -0.02886354528590    3.72385586985219
H         5.82453213540323   -1.49589333614069    4.73076600824090
H         6.61965420530645   -2.08911899335086    2.47780242787722
H         4.99283295393045   -2.76111051360857    2.72984808855935
H         5.20572249252808   -1.31301610306423    1.73695747617889
N         1.52312810865975    1.91096903397809    4.36471233287386
O         0.59168981892564    2.61659662169491    4.41144932034336
O         4.08910047099065   -0.71270352861814    4.11215523476883
Re        2.85604247265239    0.77098809881376    4.26167991753213
