# Supplementary material for: A Story of Three Levels of Sophistication in SCF/KS-DFT Orbital Optimization Procedures
Source: J Phys Chem A. 2024 Mar 14;128(12):2472–86. doi: 10.1021/acs.jpca.3c07647 (PMC10983011; doi:10.1021/acs.jpca.3c07647)
Supplement: Supplementary file 2 — jp3c07647_si_002.zip [file jp3c07647_si_002.zip › Coords/TM_Singlets_Triplets/002.xyz]

19
CSD_code = MENXAH | q = -1 | S = 0 | Stoichiometry = C4H8Cl5OTi(1-) | MND = 6
Ti       -0.07192717615333   -0.05091396115456   14.93270146039377
Cl       -1.50262196620945   -0.81879648872170   13.47831530655123
Cl        0.08200659747266    2.03191920018219   14.00306984330837
Cl       -1.65591357253702    0.72139091459303   16.38262256090704
Cl        1.77450819403508   -0.68347105843567   13.75047468364011
Cl        0.05457427244885   -1.98465805650212   16.14664683237368
O         1.31552994168518    0.69091449328349   16.34428735829773
C         1.18557191649337    1.92771950066179   17.06104462455057
H         0.37177387336291    1.81208324325660   17.79050750173108
H         0.91683923239709    2.71019435811606   16.34190035362283
C         2.52837940741231    2.16040982369399   17.74733246636542
H         2.42560283822459    2.74641949695157   18.65831746443158
H         3.21723859829587    2.66790728073414   17.07058078444349
C         2.99344987186670    0.72883377859442   17.99587527812242
H         4.06648621345466    0.64235245179616   18.15316089906870
H         2.46743142482327    0.30361560899638   18.85168483575238
C         2.54169958484193    0.04594772189258   16.71037493137356
H         3.26796512678779    0.19404616776621   15.89819574012076
H         2.33670562129746   -1.02421447570450   16.82390707494534
