# Supplementary material for: A Story of Three Levels of Sophistication in SCF/KS-DFT Orbital Optimization Procedures
Source: J Phys Chem A. 2024 Mar 14;128(12):2472–86. doi: 10.1021/acs.jpca.3c07647 (PMC10983011; doi:10.1021/acs.jpca.3c07647)
Supplement: Supplementary file 2 — jp3c07647_si_002.zip [file jp3c07647_si_002.zip › Coords/TM_Singlets_Triplets/144.xyz]

18
CSD_code = KAWHEV | q = 0 | S = 0 | Stoichiometry = C7H5CrO2P3 | MND = 10
Cr        3.93726617396038    5.84370498389861    2.91385611968244
P         6.35192054562588    5.10168810297244    3.04292732357531
P         5.53242534647780    5.20358076006142    1.05841380640509
P         6.15951971659109    6.96326084968594    2.05393052140936
C         4.30165133411400    7.25019116053467    4.03483572411194
O         4.41412923194323    8.17673320611079    4.70765592876578
C         3.45449921715855    7.35356493325682    1.98926536176605
O         3.09354977028362    8.33936107199432    1.51811724656214
C         2.93608023813973    4.61434411383685    4.50250209424502
C         1.95478716082462    5.23473589155454    3.68843446900342
C         2.08107139141596    4.70196063221195    2.38061514177562
C         3.14106219406128    3.78356811968032    2.38576291141793
C         3.67071808455964    3.72922580170062    3.70008957853359
H         3.02484109431552    4.72546047453452    5.57343371239700
H         1.14093243827102    5.85388426939089    4.04204762528189
H         1.40710879165654    4.89095097220785    1.55765329434137
H         3.40189215702818    3.11316097661806    1.57963617648846
H         4.39754511357277    3.01132367974936    4.05152296423750
