# Supplementary material for: A Story of Three Levels of Sophistication in SCF/KS-DFT Orbital Optimization Procedures
Source: J Phys Chem A. 2024 Mar 14;128(12):2472–86. doi: 10.1021/acs.jpca.3c07647 (PMC10983011; doi:10.1021/acs.jpca.3c07647)
Supplement: Supplementary file 2 — jp3c07647_si_002.zip [file jp3c07647_si_002.zip › Coords/TM_Singlets_Triplets/175.xyz]

18
CSD_code = MOZDUC | q = 0 | S = 0 | Stoichiometry = C6H5F3MoO3 | MND = 9
Mo        8.71120308369239    5.65430657340284    6.85373955131023
F        10.57439209311783    5.32204578924983    9.12804753836966
F         9.42492348605551    3.55112357826284    8.75090674802576
F         8.51084248261722    5.24029741308269    9.70710945605675
O         8.97586926295116    7.16807116079914    7.84562777655659
O         8.46604688784483    7.49311747930671    6.63489011907811
O         7.26921021304983    4.95769958221719    7.14988113083705
C         9.02363779166581    4.70229620909792    4.74075414336120
C         9.63377570658882    3.87244106263055    5.70854353726533
C        10.73733115982046    4.59178029733335    6.26251490091773
C        10.78734919657735    5.85702476981829    5.64744922843005
C         9.72406894362603    5.93493277144604    4.72297915025300
C         9.34968153749845    4.90537919599906    8.72764338901776
H         8.25225525468243    4.40070396174031    4.04254884466590
H         9.44677703478890    2.81134122714337    5.84299643166220
H        11.50340862318041    4.16700837208443    6.90175961625081
H        11.56914863113172    6.59526191076617    5.77550485898412
H         9.55587861111077    6.74436864561917    4.02380357895772
