# Supplementary material for: A Story of Three Levels of Sophistication in SCF/KS-DFT Orbital Optimization Procedures
Source: J Phys Chem A. 2024 Mar 14;128(12):2472–86. doi: 10.1021/acs.jpca.3c07647 (PMC10983011; doi:10.1021/acs.jpca.3c07647)
Supplement: Supplementary file 2 — jp3c07647_si_002.zip [file jp3c07647_si_002.zip › Coords/TM_Singlets_Triplets/162.xyz]

18
CSD_code = DEPJEN | q = 0 | S = 0 | Stoichiometry = C7H5MoO2P3 | MND = 10
Mo       -6.86026827562167    2.25478346638613    3.22235588243569
P        -9.04760451163107    1.75287230418328    4.50779025000104
P        -7.35936012933403    1.59360589748881    5.76793397897662
P        -7.71218112577699    0.08176497023212    4.33513895118373
C        -6.68479851752217    3.89183367357137    4.25226229471841
O        -6.53875846250206    4.88504695071012    4.80350238777556
C        -5.13022620137200    1.94694324141560    4.04914026934951
O        -4.07875199910974    1.80832278347103    4.48130647884159
C        -7.60066349756349    3.33089203919201    1.31447551893360
C        -8.36882220766400    2.16145690938626    1.43929863408304
C        -7.49686743479819    1.04634086681261    1.32661327335991
C        -6.19216841828146    1.52925208187631    1.13225472768503
C        -6.23981575039642    2.95216963091679    1.13753860672720
H        -7.98621028528210    4.33892622506156    1.22756462329633
H        -9.45020376620249    2.11087612047705    1.44263072761849
H        -7.81192146839083    0.01495910243923    1.23099108158140
H        -5.32381297844517    0.93284663326452    0.88226141622832
H        -5.43856497011016    3.61060710312166    0.82124089720340
