# Supplementary material for: A Story of Three Levels of Sophistication in SCF/KS-DFT Orbital Optimization Procedures
Source: J Phys Chem A. 2024 Mar 14;128(12):2472–86. doi: 10.1021/acs.jpca.3c07647 (PMC10983011; doi:10.1021/acs.jpca.3c07647)
Supplement: Supplementary file 2 — jp3c07647_si_002.zip [file jp3c07647_si_002.zip › Coords/TM_Singlets_Triplets/117.xyz]

15
CSD_code = HIPRIH | q = 0 | S = 0 | Stoichiometry = C3H5Cl5NNb | MND = 6
Nb        2.17824498429899    1.14312064961507    6.79226600872818
Cl        1.33742578482393    0.18599554073864    4.80624108820350
Cl        3.78345241599034   -0.58721550113744    6.76990247038581
Cl        0.16662961767930    2.24846736522631    7.03372331745165
Cl        3.40363286971399    2.74862251516182    5.90010786768321
Cl        2.65127900432002    1.46056164800017    9.02946996657971
N         0.88573171199283   -0.67426936885116    7.68579067362169
C         0.65008419553976   -1.78824453711788    7.55166254432777
C         0.44734480649107   -3.17224803007110    7.27455074113754
H         0.73297931957023   -3.76254132804681    8.14865796412729
H        -0.60930297010911   -3.34823360315450    7.05871604992721
C         1.32299326263985   -3.52513596868400    6.06224061339405
H         1.19930371383654   -4.57636991073155    5.81784822240132
H         2.36961792162092   -3.32992254690684    6.28281745903751
H         1.03898336159903   -2.92228692402887    5.20310501299338
