# Supplementary material for: A Story of Three Levels of Sophistication in SCF/KS-DFT Orbital Optimization Procedures
Source: J Phys Chem A. 2024 Mar 14;128(12):2472–86. doi: 10.1021/acs.jpca.3c07647 (PMC10983011; doi:10.1021/acs.jpca.3c07647)
Supplement: Supplementary file 2 — jp3c07647_si_002.zip [file jp3c07647_si_002.zip › Coords/TM_Singlets_Triplets/227.xyz]

17
CSD_code = KEWDIA | q = 0 | S = 0 | Stoichiometry = C6H3Cl2NO3RuS | MND = 6
Ru        2.61520806243069    3.02104140204656    1.98144166280806
Cl        4.95626665216000    3.31156645518567    1.80475850966884
Cl        2.83477608136528    1.90550417189088    4.05594648389177
C         2.79460482412165    4.52527185747336    3.09546237581060
O         3.07362852641994    5.31332584853632    3.85565835018393
C         2.63972531788567    3.92292115582532    0.33630416457124
O         2.77852680211355    4.47979561692325   -0.64448596266225
C         0.79352651106203    2.69508252494206    2.29068776396323
O        -0.27561597615648    2.44972115250338    2.58729271356019
N         2.88299054513394    1.14192486833596    1.05215162703490
C         2.21992509658386    0.59688706039190    0.06862970193655
H         1.38955476591169    1.06503396258655   -0.42991808552567
S         2.77536365115764   -0.95158295899934   -0.38431644552469
C         3.97768189526747   -0.84724776111423    0.83599031795109
H         4.67356936144430   -1.64461337302536    0.99603347069989
C         3.88263670654060    0.33249498218407    1.49603856965918
H         4.51553117656578    0.65337303432605    2.30862478195636
