# Supplementary material for: A Story of Three Levels of Sophistication in SCF/KS-DFT Orbital Optimization Procedures
Source: J Phys Chem A. 2024 Mar 14;128(12):2472–86. doi: 10.1021/acs.jpca.3c07647 (PMC10983011; doi:10.1021/acs.jpca.3c07647)
Supplement: Supplementary file 2 — jp3c07647_si_002.zip [file jp3c07647_si_002.zip › Coords/TM_Singlets_Triplets/139.xyz]

19
CSD_code = YOHBUS | q = 0 | S = 0 | Stoichiometry = C7H4BrCl3O3W | MND = 6
W         2.29553991655915    2.05299978455157    6.89575072548561
Br        2.61202205904233    8.52331958151358   10.93317405487699
Cl        4.26608017060520    3.04626993134642    6.13711635655226
Cl        0.69421108161237    1.45711154522035    8.47585680992956
Cl        3.30417369932314    0.07743450369067    7.07836115439916
O         3.35589819451495    2.47892064488905    8.78914776788318
O         1.73075108400351    3.87331519042008    7.24896628083377
O         1.47874133372604    1.79680447193932    5.47218052472568
C         3.44328334682535    3.50620794014368    9.47519146705413
C         2.78928925592208    4.74684210821379    9.19805150292984
C         1.93264073720691    4.87542560206025    8.05895433312369
C         1.30255644929733    6.11611596870077    7.83001205416572
C         1.50738256698334    7.17777597100853    8.67438011703097
C         2.34946138006388    7.04048362153155    9.78515981796127
C         2.98084771505964    5.85122680712464   10.04966116557756
H         4.07253478411150    3.47396062080621   10.37750860632382
H         0.65778260090962    6.20043787581241    6.96844989695588
H         1.02208530406255    8.12443171774854    8.48950217357924
H         3.62861832017188    5.75071611327807   10.90767519061188
