# Supplementary material for: A Story of Three Levels of Sophistication in SCF/KS-DFT Orbital Optimization Procedures
Source: J Phys Chem A. 2024 Mar 14;128(12):2472–86. doi: 10.1021/acs.jpca.3c07647 (PMC10983011; doi:10.1021/acs.jpca.3c07647)
Supplement: Supplementary file 2 — jp3c07647_si_002.zip [file jp3c07647_si_002.zip › Coords/TM_Singlets_Triplets/209.xyz]

18
CSD_code = LIXBEC | q = 0 | S = 0 | Stoichiometry = C7H2F3MnO5 | MND = 6
Mn        5.46585729736325    5.16174809980864   15.53745484815697
F         3.89575654337405    3.46311257904829   12.98812327227447
F         2.71946041169125    5.03480861689866   12.11080756306074
F         2.39144268297594    4.47159823216098   14.15981586110679
O         7.01083920636437    4.63817710417432   17.98611793466558
O         3.15021236079885    6.50233160600644   16.75554376068728
O         7.21860225425933    3.79765003131824   13.61136320501233
O         6.83148164310686    7.72850311189370   15.10057943641057
O         4.02835586102905    2.61581495972370   15.86387662491873
C         4.37498384346582    5.69754090973067   13.66530850811582
H         3.82091369242852    6.64062574646776   13.75576273341492
H         5.04643454132087    5.81659609526117   12.80539913001767
C         6.40956728432959    4.83573389484778   17.03949174736601
C         4.06759829312303    5.99037015552987   16.32451643042526
C         6.57633261064957    4.32373435245378   14.38621579813608
C         6.30899774763737    6.73442515835455   15.27703401439289
C         4.56558409786030    3.60293848075496   15.71250103310626
C         3.35747962822204    4.67409086556667   13.24018809873129
