# Supplementary material for: A Story of Three Levels of Sophistication in SCF/KS-DFT Orbital Optimization Procedures
Source: J Phys Chem A. 2024 Mar 14;128(12):2472–86. doi: 10.1021/acs.jpca.3c07647 (PMC10983011; doi:10.1021/acs.jpca.3c07647)
Supplement: Supplementary file 2 — jp3c07647_si_002.zip [file jp3c07647_si_002.zip › Coords/TM_Singlets_Triplets/233.xyz]

19
CSD_code = SOPJEN | q = 0 | S = 0 | Stoichiometry = C3H7Cl2N3O3Ru | MND = 6
Ru        5.91549432948216    2.26955723794015    3.06154901576061
Cl        5.43842699029809    0.39198727050036    1.84504661085312
Cl        7.91917921556045    2.55503891502015    1.99238636099727
O         6.87847272546890    1.02446118747032    5.39943204675625
O         5.04450192350985    3.38517749128965    1.61706151597022
O         3.73690729774950    5.17216076615687    1.33880031045169
N         6.52105381196393    1.47966690041667    4.40111791698215
N         6.01768954259769    4.31251942473899    3.84745425783628
H         6.68934426436076    4.83049020065420    3.27202248111373
H         6.25512649952086    4.46852765666334    4.82762790382038
N         3.81214532390416    2.41755556628079    3.79077571770249
H         3.47134251489231    1.73208730100718    4.46256847227217
H         3.28274688828375    2.28182427281682    2.92445755623519
C         4.43854171177830    4.43784415401948    1.98780430421744
C         4.64146120222327    4.71600291809561    3.53938717977054
H         4.43970894220268    5.76921936942388    3.76730412286536
C         3.66424060295131    3.79532283743244    4.28888062908855
H         2.64455794718645    4.16955706908835    4.14407894991119
H         3.89465826606572    3.80159946098490    5.36054464739521
