# Supplementary material for: A Story of Three Levels of Sophistication in SCF/KS-DFT Orbital Optimization Procedures
Source: J Phys Chem A. 2024 Mar 14;128(12):2472–86. doi: 10.1021/acs.jpca.3c07647 (PMC10983011; doi:10.1021/acs.jpca.3c07647)
Supplement: Supplementary file 2 — jp3c07647_si_002.zip [file jp3c07647_si_002.zip › Coords/TM_Singlets_Triplets/007.xyz]

19
CSD_code = NERTEK | q = -1 | S = 0 | Stoichiometry = C4H8Cl5OZr(1-) | MND = 6
Zr       16.14341935339790   11.19678245216731    6.84514221712808
Cl       16.06287687661686   13.56559904995953    6.58417186467091
Cl       16.01042216014638    8.90845797045803    7.50097932780448
Cl       13.93703880394465   11.05366824887764    5.95842217266170
Cl       18.13120048910895   11.42229636062272    8.13778716353631
Cl       17.22555693538991   10.78819992087859    4.83111839730668
O        15.15360274024027   11.57116715197177    8.68937245734067
C        13.97962174952509   10.87860816949602    9.15313527753822
H        14.14191549150874    9.80444306858906    9.00094080996744
H        13.12755008404992   11.21063862373923    8.54293619230019
C        13.81880832618134   11.27772623551547   10.61655988554077
H        12.78327260704268   11.22324814069913   10.94480473392751
H        14.43134141472827   10.63734188700495   11.25239211485409
C        15.56291344248155   12.54881833979497    9.66196681425332
H        15.82178854406415   13.46779603962591    9.12222581990192
H        16.45244141275637   12.16454097554985   10.18170574267579
C        14.37638875536102   12.69864373559601   10.60740738408168
H        14.67627842319132   13.05078977974609   11.59179612876176
H        13.64436239026477   13.38813384970872   10.18523549574875
