# Supplementary material for: A Story of Three Levels of Sophistication in SCF/KS-DFT Orbital Optimization Procedures
Source: J Phys Chem A. 2024 Mar 14;128(12):2472–86. doi: 10.1021/acs.jpca.3c07647 (PMC10983011; doi:10.1021/acs.jpca.3c07647)
Supplement: Supplementary file 2 — jp3c07647_si_002.zip [file jp3c07647_si_002.zip › Coords/TM_Singlets_Triplets/136.xyz]

17
CSD_code = ZIJZOH | q = 0 | S = 0 | Stoichiometry = C7HCrF2NO5 | MND = 6
Cr        2.05001403898943    1.72148181889600    1.97039741741408
C         1.37256994097202    3.43635186023168    1.62983828577432
O         0.96203771186385    4.48460022502501    1.42349583760352
C         3.65823386850684    2.21727964229933    1.13739025584624
O         4.62691506558900    2.54489102114329    0.62403991472341
C         2.71787249072170    2.33496119693001    3.61578236814863
O         3.12055336683926    2.73232942952187    4.60982532247515
C         0.42337786671916    1.26088250186719    2.79376711245389
O        -0.57598657860605    1.00723574508962    3.28699563664668
C         1.37673260312461    1.13808448098234    0.31522039141878
O         0.96442811648190    0.80503174835356   -0.69773682018709
C         2.72479708370575   -0.02465492258105    2.32064432406752
N         3.17254894774704   -1.09702861292091    2.53861632925830
C         3.50898771487676   -2.41196202935068    2.80302628913268
F         2.99419586665434   -2.80993859369839    3.98784422996538
F         2.99337872445217   -3.23722595569174    1.86492537772055
H         4.60444317136227   -2.55851955609827    2.83212772753778
