# Supplementary material for: A Story of Three Levels of Sophistication in SCF/KS-DFT Orbital Optimization Procedures
Source: J Phys Chem A. 2024 Mar 14;128(12):2472–86. doi: 10.1021/acs.jpca.3c07647 (PMC10983011; doi:10.1021/acs.jpca.3c07647)
Supplement: Supplementary file 2 — jp3c07647_si_002.zip [file jp3c07647_si_002.zip › Coords/TM_Singlets_Triplets/223.xyz]

19
CSD_code = CAFTIM | q = 0 | S = 0 | Stoichiometry = C7H6FeN2O3 | MND = 5
Fe        2.84251868171378    2.07146092979917    6.95829660562472
N         4.37225743286533    0.44489606689966    4.97590924633097
N         1.35092291196078    3.70742650952799    8.96192760917171
O         0.46187156283935    1.97605205571787    5.23255101931782
O         3.25903822849213   -0.01903058797631    8.98487973004994
O         4.79011361106830    4.25311157790386    6.64774240817287
C         1.39377446073745    2.01329483288407    5.90783552864299
C         3.09594673886163    0.79956431706611    8.19143362105677
C         4.02738912866651    3.39883250122231    6.76969709558795
C         3.77042553071240    1.08138484504840    5.75153629483221
C         1.93332214367966    3.06557028633364    8.17595998242417
C         5.09762215779331   -0.31088651987145    4.05616538909577
C         0.66577452735624    4.47147584222412    9.90535221451776
H         4.46922560331076   -1.11416127812468    3.66576011294635
H         5.42192134807328    0.32804028880334    3.23202402317209
H         5.97327928191925   -0.74209261644486    4.54605213102119
H         0.61702932963721    5.50966084620955    9.57009831334700
H        -0.34738115289126    4.08217370844765   10.02592647987696
H         1.18784847320388    4.42472639432941   10.86345219481068
