# Supplementary material for: A Story of Three Levels of Sophistication in SCF/KS-DFT Orbital Optimization Procedures
Source: J Phys Chem A. 2024 Mar 14;128(12):2472–86. doi: 10.1021/acs.jpca.3c07647 (PMC10983011; doi:10.1021/acs.jpca.3c07647)
Supplement: Supplementary file 2 — jp3c07647_si_002.zip [file jp3c07647_si_002.zip › Coords/TM_Singlets_Triplets/037.xyz]

12
CSD_code = FEZSIM | q = -1 | S = 0 | Stoichiometry = C2H3Br5MoN(1-) | MND = 6
Mo       -1.73651262843824    7.16141026653360    3.88760609697291
Br       -4.13078053134553    6.40936251275759    3.33579186241032
Br       -1.28737749285331    4.89488051327767    5.01006183095702
Br       -2.25068656918900    9.49054493898152    2.93119971915983
Br        0.59289612464891    7.97388428242021    4.60542126321610
Br       -0.85904389222150    6.33157586694922    1.64547985096376
N        -2.40304867122433    7.79333124665897    5.58780658907511
C        -2.80510016002519    8.17727621198664    6.60863633858411
C        -3.30050153060276    8.65265064452866    7.86793360134662
H        -4.29619303589931    8.24508431839873    8.04966707946031
H        -3.35546985484918    9.74229715323750    7.85401816805160
H        -2.63118175800051    8.33690204426983    8.66967759980240
