# Supplementary material for: A Story of Three Levels of Sophistication in SCF/KS-DFT Orbital Optimization Procedures
Source: J Phys Chem A. 2024 Mar 14;128(12):2472–86. doi: 10.1021/acs.jpca.3c07647 (PMC10983011; doi:10.1021/acs.jpca.3c07647)
Supplement: Supplementary file 2 — jp3c07647_si_002.zip [file jp3c07647_si_002.zip › Coords/TM_Singlets_Triplets/211.xyz]

18
CSD_code = IGILAM | q = 0 | S = 0 | Stoichiometry = C5H4BrN2O5Re | MND = 6
Br       14.16781068417141    4.48087212454240    7.31666151596330
C        15.64028445826309    6.97889854402002    5.99374675286478
C        15.87528760103885    4.49105322002651    4.64881305293172
C        14.60740144820101    6.68562025467762    3.39594797073754
C        11.71514459177825    4.77765459414114    4.76796962645877
H        10.86694129012328    4.12518278528548    4.58271920072557
C        11.55605699643415    6.03252870441066    5.41675740402470
H        10.58879627322506    6.40723702791317    5.72319025787361
N        12.92298602849966    4.45816146434499    4.43938067181363
N        12.63804304408045    6.70931367190597    5.63655538390262
O        16.28285779385245    7.69362962542933    6.61405368590861
O        16.64313639029143    3.67446861071671    4.46055732736878
O        14.69360636496021    7.23851703905332    2.39911540782363
O        13.16993265609467    3.28046933894133    3.82087307057245
H        12.36810604114327    2.72576924161267    3.76671791465524
O        12.43640630936324    7.92324025167494    6.24570390309724
H        13.30043927056493    8.30299024491364    6.46980789999400
Re       14.42736275791175    5.74279325638896    5.09022895328434
