# Supplementary material for: A Story of Three Levels of Sophistication in SCF/KS-DFT Orbital Optimization Procedures
Source: J Phys Chem A. 2024 Mar 14;128(12):2472–86. doi: 10.1021/acs.jpca.3c07647 (PMC10983011; doi:10.1021/acs.jpca.3c07647)
Supplement: Supplementary file 2 — jp3c07647_si_002.zip [file jp3c07647_si_002.zip › Coords/TM_Singlets_Triplets/100.xyz]

19
CSD_code = XEGSOR | q = 0 | S = 0 | Stoichiometry = C6H7Br4NTi | MND = 5
Ti        4.76633427147588    2.63610361070895    7.24773948795570
Br        6.81938074158121    1.55908748045827    7.79074117344111
Br        3.73046206433512    3.15111573656674    9.32381555419228
Br        3.56002322348713    0.51726359685174    6.88103962875396
Br        5.81396168097724    4.84568082168040    6.93256705982986
N         3.81090232832459    3.15198476214221    5.51317340860224
C         4.31990726837001    2.88463014491490    4.30271494255939
C         5.64930555921925    2.20243398184277    4.26061440966291
H         6.40687564533839    2.80196999846320    4.78295023988912
H         5.97543801920620    2.06211670365354    3.23321851156529
H         5.58920003597370    1.21593682627854    4.73957744690677
C         3.62255023418279    3.23220900294956    3.14945828741708
H         4.04674393505433    3.00648200159999    2.18410757220203
C         2.39458629114754    3.86013882911773    3.25606402113492
H         1.84170019307884    4.13365605395981    2.37107448324261
C         1.88451443461081    4.13293467488843    4.51949700003496
H         0.93279725331889    4.62163979448788    4.64731838401043
C         2.62655098976325    3.76101136459873    5.62280906869268
H         2.26466583055466    3.95440461483695    6.63361931990640
