# Supplementary material for: A Story of Three Levels of Sophistication in SCF/KS-DFT Orbital Optimization Procedures
Source: J Phys Chem A. 2024 Mar 14;128(12):2472–86. doi: 10.1021/acs.jpca.3c07647 (PMC10983011; doi:10.1021/acs.jpca.3c07647)
Supplement: Supplementary file 2 — jp3c07647_si_002.zip [file jp3c07647_si_002.zip › Coords/TM_Singlets_Triplets/153.xyz]

18
CSD_code = FOYQIT | q = 0 | S = 0 | Stoichiometry = C7H5Cl3O2W | MND = 10
W        14.28927702200669    5.46182281264591    6.73377032881136
Cl       16.11213815118075    5.85779747556149    5.03921476523964
Cl       13.16515200141540    4.71650816075749    4.77417461284013
Cl       13.62826008437319    7.60661350729144    5.94615254414409
O        16.95288223974439    6.74183093425844    7.85501137153440
C        13.22205241917381    3.84616744509096    8.04330605175374
C        14.06835083240725    4.63984359056750    8.88012870167733
C        13.54064621199458    5.96958093061535    8.88410636434175
C        12.36540777826839    5.97236635120771    8.08460916019224
H        11.68517830098918    6.80568237016971    7.97157846781199
C        12.17130921888336    4.67931335349863    7.57344726010230
H        11.31698075245911    4.34771047061732    6.99898927651177
C        15.95809716519866    6.34006758437847    7.44958846556034
O        16.37164774287960    3.11006897389913    6.38146049602258
C        15.57260084926433    3.92797835773462    6.47180655255832
H        13.85240356399656    6.77178745036685    9.54096114652632
H        14.82106985894428    4.25795938021228    9.55857977205972
H        13.25264580682050    2.76770085112678    7.95391466231204
