# Supplementary material for: A Story of Three Levels of Sophistication in SCF/KS-DFT Orbital Optimization Procedures
Source: J Phys Chem A. 2024 Mar 14;128(12):2472–86. doi: 10.1021/acs.jpca.3c07647 (PMC10983011; doi:10.1021/acs.jpca.3c07647)
Supplement: Supplementary file 2 — jp3c07647_si_002.zip [file jp3c07647_si_002.zip › Coords/TM_Singlets_Triplets/226.xyz]

12
CSD_code = OLUWUN | q = 0 | S = 0 | Stoichiometry = C3H2Cl2O4Ru | MND = 6
Ru        0.07342920436401    7.92269480697563    7.23855962312712
Cl       -1.74210559489521    8.05127730150758    5.77149454693145
Cl       -0.66802787650918    9.85497105117257    8.32611255592224
O        -1.64179323289200    6.32146056417301    9.09253595768988
O         2.41254571330721    8.39489235473811    9.07590573203140
O         0.83308095395069    5.73325824440172    5.31510947710678
O         0.83913943057249    9.51111648629414    5.79646407765137
C        -0.92906832115077    6.86916333593939    8.40460719354407
C         1.56556263104710    8.13556754538443    8.37229089450975
C         0.60794559666683    6.52353278978815    6.09274583517848
H         0.63916632918693   10.31462833538871    6.31838533682908
H         0.14022516635195    9.46513718423673    5.11258876947852
