# Supplementary material for: A Story of Three Levels of Sophistication in SCF/KS-DFT Orbital Optimization Procedures
Source: J Phys Chem A. 2024 Mar 14;128(12):2472–86. doi: 10.1021/acs.jpca.3c07647 (PMC10983011; doi:10.1021/acs.jpca.3c07647)
Supplement: Supplementary file 2 — jp3c07647_si_002.zip [file jp3c07647_si_002.zip › Coords/TM_Singlets_Triplets/222.xyz]

17
CSD_code = SESLUX | q = 0 | S = 0 | Stoichiometry = C7H6FeO3 | MND = 7
Fe        0.00001005163994   -0.00002519166780    9.40755925602432
O         0.36407737565500    2.49461571935036   10.86869180223507
C         0.22225315240876    1.52129414415437   10.28725319310490
C        -0.00001499857723    0.00000904394983    7.39805059854415
C         1.28718400565403    0.51099482034501    7.72738894622722
H         2.14970611913907   -0.11909939793894    7.53927937446525
H         1.48314246323269    1.56093395695087    7.53900424457797
C        -1.42860792723977   -0.56826249502829   10.28724577987916
C         1.20639654159993   -0.95315265665206   10.28725445960118
C        -1.08614101589506    0.85925623279447    7.72741227920959
C        -0.20107962428555   -1.37023457225768    7.72737392486074
O        -2.34242811254020   -0.93206938735539   10.86874963687796
O         1.97833444455200   -1.56256537795728   10.86886225678565
H        -0.97172498866544    1.92126704531325    7.53932295495155
H        -2.09339507648207    0.50399474001912    7.53902772846474
H        -1.17801973779329   -1.80214909606399    7.53927394905333
H         0.61020732759718   -2.06490752795583    7.53894961513720
