# Supplementary material for: A Story of Three Levels of Sophistication in SCF/KS-DFT Orbital Optimization Procedures
Source: J Phys Chem A. 2024 Mar 14;128(12):2472–86. doi: 10.1021/acs.jpca.3c07647 (PMC10983011; doi:10.1021/acs.jpca.3c07647)
Supplement: Supplementary file 2 — jp3c07647_si_002.zip [file jp3c07647_si_002.zip › Coords/TM_Singlets_Triplets/029.xyz]

19
CSD_code = PEMDAP | q = -1 | S = 0 | Stoichiometry = C4H5N3O6V(1-) | MND = 7
V         1.94334940376639    7.83537047754893    2.03062043499912
O         3.23723869493967    5.51673765368117    1.33969725704943
O         2.16408739420088    6.60699649891661    3.33824150435780
O         3.21070423589659    7.42442087975765    3.20465094346234
O         3.01792622167769    8.79168389390732    1.02482648902546
O         1.97249364844064    8.28236675606251    0.36312871632867
O         0.96917539267158    8.82270255765219    2.71343170540220
N         2.65071462636444    4.06074482548672    3.02963494487236
H         3.62528890492550    4.10490120837367    3.30698912346594
H         2.05480603954695    4.10179897022232    3.84700001351414
N         0.45158796381162    6.44317688667462    1.44610938666862
N        -1.14249640912859    5.00261304478928    1.07311181118788
H        -2.03873353939680    4.61928234662406    0.81846791779327
C         2.38074851610940    5.12565881671584    2.12972178978649
C         0.93331741387115    5.20613143999588    1.73307556559968
C        -0.78238413388546    6.30895320035482    1.05723647664251
H        -1.43014595270326    7.11486922475866    0.77119764847206
C        -0.05173925695139    4.28691772628251    1.50459185934314
H        -0.06543916415758    3.22117359219462    1.60326641202852
