# Supplementary material for: A Story of Three Levels of Sophistication in SCF/KS-DFT Orbital Optimization Procedures
Source: J Phys Chem A. 2024 Mar 14;128(12):2472–86. doi: 10.1021/acs.jpca.3c07647 (PMC10983011; doi:10.1021/acs.jpca.3c07647)
Supplement: Supplementary file 2 — jp3c07647_si_002.zip [file jp3c07647_si_002.zip › Coords/TM_Singlets_Triplets/077.xyz]

17
CSD_code = PAHLIU | q = -1 | S = 0 | Stoichiometry = C5H5Cl5NOs(1-) | MND = 6
Os        0.87264720898078    2.47281720032172    2.64243838139640
Cl        2.06425704306288    1.97391393111970    4.52013481091805
Cl        2.14724412132308    4.37118449648337    2.25011726490943
Cl        2.31631621536988    1.23752840520701    1.31135419989406
Cl       -0.47809626601751    0.60637339708500    2.91504850498413
Cl       -0.64588023163433    3.73880007403018    3.85673780035828
N        -0.21477754850273    2.92798446173387    0.92983948545715
C        -0.51193685248455    1.98166617337912    0.03792442931610
H        -0.15738892238181    0.98336828250847    0.25409412392121
C        -1.23500211397300    2.24302889100961   -1.11117517952826
H        -1.44768197298708    1.43992644366222   -1.79915336337901
C        -1.67300758340222    3.53479867669584   -1.35606398677460
H        -2.24029822153916    3.77073073670802   -2.24468193634233
C        -1.36163367292389    4.51501411354025   -0.42722783558994
H        -1.67620266203442    5.53747633158887   -0.56575660409695
C        -0.63407630908135    4.17277728273166    0.69751254599203
H        -0.37718223177504    4.91701110219539    1.43855735856463
