# Supplementary material for: A Story of Three Levels of Sophistication in SCF/KS-DFT Orbital Optimization Procedures
Source: J Phys Chem A. 2024 Mar 14;128(12):2472–86. doi: 10.1021/acs.jpca.3c07647 (PMC10983011; doi:10.1021/acs.jpca.3c07647)
Supplement: Supplementary file 2 — jp3c07647_si_002.zip [file jp3c07647_si_002.zip › Coords/TM_Singlets_Triplets/112.xyz]

15
CSD_code = HIPRED | q = 0 | S = 0 | Stoichiometry = C3H5Cl5NTa | MND = 6
Ta        2.22618882342652    1.21883524604447    6.78392892587109
Cl        1.50322877498442    0.21410044242648    4.79348575051174
Cl        3.92905239283571   -0.37701800887923    6.81164364074000
Cl        0.14789818733564    2.19066630946282    6.96042774814926
Cl        3.35404563296756    2.91694644485067    5.91979022791708
Cl        2.60830804856047    1.60036593673387    9.01499216495305
N         1.01005031008470   -0.74160606179399    7.65097523250382
C         0.72149042993635   -1.83999476916019    7.49680210830578
C         0.42619763345559   -3.20412312960119    7.21019742531277
H         0.71416599544046   -3.82326845099329    8.06350517341157
H        -0.64963530428871   -3.30740792861997    7.04675682147448
C         1.21126879337681   -3.60320723027283    5.95185851235733
H         0.98283937151695   -4.63335829738714    5.69326781299197
H         2.27979344333023   -3.50862503352436    6.12591607789243
H         0.94420746705020   -2.95850546928798    5.11855237760843
