# Supplementary material for: A Story of Three Levels of Sophistication in SCF/KS-DFT Orbital Optimization Procedures
Source: J Phys Chem A. 2024 Mar 14;128(12):2472–86. doi: 10.1021/acs.jpca.3c07647 (PMC10983011; doi:10.1021/acs.jpca.3c07647)
Supplement: Supplementary file 2 — jp3c07647_si_002.zip [file jp3c07647_si_002.zip › Coords/TM_Singlets_Triplets/145.xyz]

19
CSD_code = ULANIF | q = 0 | S = 0 | Stoichiometry = C8H6CrO4 | MND = 8
Cr        6.82590033095851    4.09918073564084    8.12546916850424
O         7.57726340547611    2.26328956448287   10.36808053425328
C         7.34407661316490    3.05545351179350    9.57020125979748
O         4.29593388767578    2.55705716601270    8.50448638954691
O         5.65525155318040    5.02394134873711    5.52053835619267
C         6.13079487731868    4.75191085706314    6.52680820964428
C         5.24622347422888    3.18892126561571    8.35318852046866
O         7.85742877098288    1.73033366515146    6.62545318801935
C         7.48372488060478    2.67085117414822    7.17422159399840
C         8.39821314389674    5.55456730945947    8.90285975302680
H         9.20747162784400    5.17260780873917    9.52098594503338
C         7.14208527661967    5.83864503927893    9.55332870935318
H         7.07822494608534    5.65559068865013   10.62357119672089
C         6.04095624914920    6.29220985663556    8.87816841274177
H         6.12309520600560    6.86859298267629    7.96751701901407
H         5.11368297804258    6.43089026546751    9.41629243875523
C         8.59220267847000    5.70997973308748    7.55762087654130
H         8.02898857744593    6.42355671829775    6.97305834616902
H         9.53998152285011    5.42292030906220    7.12465008221919
