# Supplementary material for: A Story of Three Levels of Sophistication in SCF/KS-DFT Orbital Optimization Procedures
Source: J Phys Chem A. 2024 Mar 14;128(12):2472–86. doi: 10.1021/acs.jpca.3c07647 (PMC10983011; doi:10.1021/acs.jpca.3c07647)
Supplement: Supplementary file 2 — jp3c07647_si_002.zip [file jp3c07647_si_002.zip › Coords/TM_Singlets_Triplets/217.xyz]

19
CSD_code = XEFSEH | q = 0 | S = 0 | Stoichiometry = C7H4Cl2N2O3Ru | MND = 6
Ru        3.80934439416108    0.74282992976204   10.31361252532733
Cl        5.52026379954783    0.62921265584633    8.68797491555584
Cl        3.85547564368815    3.09779414593085   10.12575814551036
O         2.34813494485806    1.28442438907969    7.74569803897417
O         1.60640251154693    1.29004335227637   12.28895135307969
O         4.01380740002618   -2.25530839687172   10.17185037828856
N         5.33927656991576    0.93234135975777   11.74328457832643
N         7.60476512370257    1.58456946139384   13.22125714761237
C         2.78429328580495    0.98428337238707    8.74329295025997
C         2.43878163687023    1.01836996292705   11.56486903310033
C         3.89436514813069   -1.13147572299223   10.28788884977538
C         6.47342442779442    0.23567295773592   11.62908661800249
H         6.49798810537928   -0.58897107849508   10.92764465740421
C         7.59888278605157    0.57287120123122   12.37282222677354
H         8.51915644718235    0.01564052716727   12.27351038683437
C         6.47986285558090    2.26539791474920   13.34120937487250
H         6.48415591747034    3.09426479858094   14.03418279236813
C         5.33998789195804    1.94852761559876   12.61048721572106
H         4.43293111032940    2.53081155393558   12.71561881221098
