# Supplementary material for: A Story of Three Levels of Sophistication in SCF/KS-DFT Orbital Optimization Procedures
Source: J Phys Chem A. 2024 Mar 14;128(12):2472–86. doi: 10.1021/acs.jpca.3c07647 (PMC10983011; doi:10.1021/acs.jpca.3c07647)
Supplement: Supplementary file 2 — jp3c07647_si_002.zip [file jp3c07647_si_002.zip › Coords/TM_Singlets_Triplets/199.xyz]

11
CSD_code = IGODIR | q = 0 | S = 0 | Stoichiometry = C2H5O3Re | MND = 4
Re        2.96979017632622    0.89620321852038    2.91865604658376
C         1.35016119230282    1.57553697749289    1.53091090400118
C         1.53046685522409    1.04520665974380    0.13097428955534
O         2.32343710182574    1.67127535471305    4.23009000095384
O         2.66234062869663   -0.71340665199297    2.68408409733194
O         4.17986285885992    1.62067684479605    2.05131589300573
H         1.38445681735633    2.66910747981482    1.55201494508649
H         0.41467412203629    1.22233940843364    1.97532661712488
H         0.71365830532635    1.41611820052832   -0.49061977893350
H         2.46825945879673    1.38700764456862   -0.30248157141415
H         1.50199248324888   -0.04246513661860    0.11522855670450
