# Supplementary material for: A Story of Three Levels of Sophistication in SCF/KS-DFT Orbital Optimization Procedures
Source: J Phys Chem A. 2024 Mar 14;128(12):2472–86. doi: 10.1021/acs.jpca.3c07647 (PMC10983011; doi:10.1021/acs.jpca.3c07647)
Supplement: Supplementary file 2 — jp3c07647_si_002.zip [file jp3c07647_si_002.zip › Coords/TM_Singlets_Triplets/157.xyz]

17
CSD_code = REDNUK | q = 0 | S = 0 | Stoichiometry = C7H4O5W | MND = 7
W        -2.49727695482159   -1.79813501896685    2.64990730776936
C        -1.67273674101461   -0.59728685434606    4.02122208504325
O        -1.20609140336402    0.08024118834868    4.80847383223740
C        -0.72835930098786   -2.69948197059729    2.37643798981482
O         0.29244080444431   -3.16088140809964    2.16831825708541
C        -3.30857485481224   -2.96094866840078    1.23870998147160
O        -3.77370647170460   -3.63016716069319    0.44370174101249
C        -4.25359104796262   -0.86331428374916    2.88988894082851
O        -5.23037928122147   -0.28284027872045    2.97385713503746
C        -2.01516925984126   -0.48198546912665    1.25032654907098
O        -1.73699376181713    0.27715247453925    0.44356492738342
C        -3.33951359946906   -3.73957521095847    3.80908010804734
C        -2.77916883612541   -2.93148043857993    4.76145769169138
H        -3.41534283517041   -2.32868389408057    5.40228502392630
H        -1.80033870996759   -3.17042045068846    5.16594674884430
H        -2.80313020719726   -4.61706708462321    3.46084922709364
H        -4.41876753896729   -3.77582547125744    3.69677245364223
