# Supplementary material for: A Story of Three Levels of Sophistication in SCF/KS-DFT Orbital Optimization Procedures
Source: J Phys Chem A. 2024 Mar 14;128(12):2472–86. doi: 10.1021/acs.jpca.3c07647 (PMC10983011; doi:10.1021/acs.jpca.3c07647)
Supplement: Supplementary file 2 — jp3c07647_si_002.zip [file jp3c07647_si_002.zip › Coords/TM_Singlets_Triplets/205.xyz]

19
CSD_code = JOGLEX | q = 0 | S = 0 | Stoichiometry = C8H6MnNO3 | MND = 8
Mn        0.48429697109357   11.44743216412215    6.66977814259541
O         1.71093618744506    9.46355714005229    4.88816172495907
O         2.97694756791294   12.46024346987084    7.83668076128360
O         0.26128131766454   13.60079732938599    4.69156050769556
N        -1.11808194235215    8.41468821848262    6.93244551724013
H        -1.45272734801494    8.23144845455178    5.99764991636548
H        -0.39168216752264    7.77708891682242    7.22431926261276
C        -0.92816416488384    9.73415439588546    7.25650865747056
C        -0.16453388063747   10.23081696168925    8.35146461032152
H         0.35145997003384    9.60733234411642    9.06968007055782
C        -0.50195535547818   11.60129427171720    8.54564647226108
H        -0.25208570402654   12.18744873241546    9.42024926526580
C        -1.38874743238639   11.98123035798871    7.51835065006778
H        -1.94057393291665   12.91050423669510    7.46489910219714
C        -1.60546916144800   10.84788210902921    6.68254432715324
H        -2.36860066280157   10.77216163820232    5.91918066169314
C         1.26233246089687   10.27454389092357    5.57146296173150
C         2.01393042536125   12.06708777914881    7.34915637704635
C         0.38253685206006   12.75358758890044    5.45796101148244
