# Supplementary material for: A Story of Three Levels of Sophistication in SCF/KS-DFT Orbital Optimization Procedures
Source: J Phys Chem A. 2024 Mar 14;128(12):2472–86. doi: 10.1021/acs.jpca.3c07647 (PMC10983011; doi:10.1021/acs.jpca.3c07647)
Supplement: Supplementary file 2 — jp3c07647_si_002.zip [file jp3c07647_si_002.zip › Coords/TM_Singlets_Triplets/180.xyz]

18
CSD_code = SEVLIO | q = 0 | S = 0 | Stoichiometry = C6H5CrNO5 | MND = 4
Cr       -1.54606237896289    1.65479203835483   -0.16653718038038
O        -0.76494710424785    1.65479880017427   -1.52348754155690
O        -2.34984341370257    0.33923931286286    0.08575325674899
O        -0.07013176708612    1.65475465225020    1.09150804616520
O        -1.08509888687913    1.65483798193415    3.09097282738311
C        -0.12291034422373    1.65464556457070    2.36455514465781
C         1.28796066064027    1.65484471225717    2.98688004602522
C         1.45431637357895    1.65485219438549    4.37247722747400
C         2.74148530030641    1.65480760857996    4.90171177262270
C         3.82165973928664    1.65479505270144    4.04710242160033
N         3.62884554774667    1.65480072290075    2.71590059915233
C         2.40346864016780    1.65482478560912    2.17287295793184
H         4.43778982200524    1.65478660264894    2.10054268454959
H         0.57151498648901    1.65481416157389    4.99516769851972
H         2.90227088776190    1.65478688449820    5.96798351541025
H         4.84111504603872    1.65478278734771    4.40095196498343
H         2.29974398068401    1.65481014230665    1.09608568861726
O        -2.34987708960339    2.97032599504374    0.08575887009552
