# Supplementary material for: A Story of Three Levels of Sophistication in SCF/KS-DFT Orbital Optimization Procedures
Source: J Phys Chem A. 2024 Mar 14;128(12):2472–86. doi: 10.1021/acs.jpca.3c07647 (PMC10983011; doi:10.1021/acs.jpca.3c07647)
Supplement: Supplementary file 2 — jp3c07647_si_002.zip [file jp3c07647_si_002.zip › Coords/TM_Singlets_Triplets/092.xyz]

13
CSD_code = ZORTIJ | q = -1 | S = 0 | Stoichiometry = C2H3Cl4N2ORu(1-) | MND = 6
Ru        7.34008510835780    1.91284149255436    4.97429679724867
Cl        8.49041287772194    1.99261566446147    3.00177692287019
Cl        9.36658367334722    1.18247564300219    6.03708006137862
Cl        5.42557815110764    2.75688403086323    3.79667288944347
Cl        6.70648795262531   -0.27748192122573    4.54512970482419
O         6.00380696965335    2.09851890089756    7.45484363947707
N         6.53376268860951    1.97067809661714    6.43350685887441
N         8.01985440309956    3.89787726036336    5.19040521111096
C         8.67490895142598    4.64446908210601    4.61735392996169
C         9.49180793616288    5.55589705592129    3.88257468589327
H        10.39798517802022    5.78038453152006    4.44366265137377
H         9.75392025283355    5.05961664527762    2.94635120021085
H         8.94020585703503    6.47112351764207    3.67194544733400
