# Supplementary material for: A Story of Three Levels of Sophistication in SCF/KS-DFT Orbital Optimization Procedures
Source: J Phys Chem A. 2024 Mar 14;128(12):2472–86. doi: 10.1021/acs.jpca.3c07647 (PMC10983011; doi:10.1021/acs.jpca.3c07647)
Supplement: Supplementary file 2 — jp3c07647_si_002.zip [file jp3c07647_si_002.zip › Coords/TM_Singlets_Triplets/013.xyz]

18
CSD_code = ODPICV | q = -1 | S = 0 | Stoichiometry = C7H3NO6V(1-) | MND = 5
V         3.21578813445077    6.68642972777247    1.85123492569499
N         2.57570196441371    7.61485682918668    3.54053682693917
O         2.48579247786698    5.55830223883604    1.11377800577060
O         4.53526061925053    7.07444269367423    1.17294385309834
O         2.12730272458676    8.16490503262563    1.20086773761206
O         3.95567871970484    5.61132366530720    3.29698182443722
O         0.88933110293197    9.97464646592360    1.64362754989191
O         4.24645911386723    5.28793803574300    5.49120267604643
C         1.56905196082560    9.01058393021846    1.95643512861713
C         1.83374382300325    8.70095676328778    3.43718225623918
C         1.40886736339620    9.39506913593180    4.56382575687020
C         1.78877798021948    8.91447908574133    5.81009237114345
C         2.57244799928219    7.77126698417615    5.89702579505691
C         2.94904978195699    7.14421768211594    4.71526846053708
C         3.80734421858521    5.88545543825660    4.52196087583903
H         0.80282350092815   10.27980451336717    4.44470937887241
H         1.47701866600032    9.42867634845734    6.70935454238769
H         2.89455984872981    7.36104542937858    6.84157203494621
