# Supplementary material for: A Story of Three Levels of Sophistication in SCF/KS-DFT Orbital Optimization Procedures
Source: J Phys Chem A. 2024 Mar 14;128(12):2472–86. doi: 10.1021/acs.jpca.3c07647 (PMC10983011; doi:10.1021/acs.jpca.3c07647)
Supplement: Supplementary file 2 — jp3c07647_si_002.zip [file jp3c07647_si_002.zip › Coords/TM_Singlets_Triplets/241.xyz]

19
CSD_code = LUTKUG | q = 0 | S = 0 | Stoichiometry = C8H7IO2Ru | MND = 8
Ru        2.82513950644576    1.41801846498335    2.36207197443549
I         1.77191641435197   -1.04698044814161    2.20354387761126
C         4.75474554067473    0.47485101701449    3.25329240175678
C         4.35745778402331    1.58416235950748    4.03187365173514
H         4.25028633424666    1.58520085451766    5.10956863493795
C         4.37559080215594    2.74539488439633    3.19857268177247
H         4.28833114013951    3.76794929322279    3.54217491508154
C         4.80151766556161    2.34117001604772    1.90049884369662
H         5.04839025249269    3.00660223665791    1.08224886888215
C         4.98341218002055    0.93781673529336    1.91642681196801
H         5.44923730749321    0.35033934990906    1.13464079350521
C         5.07134859220071   -0.89160401604063    3.76520687950684
H         6.11839707191548   -0.91367846025853    4.07551220604820
H         4.92677320045662   -1.64886926289675    2.99708789119500
H         4.45384150733126   -1.14640685433251    4.62464178696450
C         1.34635994953684    2.08181365462619    3.26542299645587
O         0.47520911929938    2.53097823604298    3.85077413922340
C         2.03450016904845    1.94267849025963    0.76821615128905
O         1.59154546260544    2.30386344919104   -0.22037550606565
