# Supplementary material for: A Story of Three Levels of Sophistication in SCF/KS-DFT Orbital Optimization Procedures
Source: J Phys Chem A. 2024 Mar 14;128(12):2472–86. doi: 10.1021/acs.jpca.3c07647 (PMC10983011; doi:10.1021/acs.jpca.3c07647)
Supplement: Supplementary file 2 — jp3c07647_si_002.zip [file jp3c07647_si_002.zip › Coords/TM_Singlets_Triplets/158.xyz]

19
CSD_code = EPOKIE | q = 0 | S = 0 | Stoichiometry = C7H5Cl4NOW | MND = 6
W         4.99188975176791    5.07163542268114    1.76863286977679
Cl        5.45421992409277    4.65529816675885    4.01440238567637
Cl        7.23809579201096    4.66252128805529    1.30695099779696
O         4.99194415644376    6.72688548872778    1.76860915643077
N         4.99201241358987    2.87115199265238    1.76854273506714
C         4.99200789310484    1.71748517837293    1.76854288201226
C         4.99200009943381    0.32282723141420    1.76855150524635
C         4.55804494560239   -0.36984554724780    0.63072376743257
H         4.22766140569722    0.18126059155113   -0.23614727594438
C         4.56235979610575   -1.75014353387903    0.64240239416215
H         4.22985156303229   -2.29278831251932   -0.22894188864993
C         4.99199280963072   -2.43870061300907    1.76857227945946
H         4.99196861156393   -3.51807472652686    1.76858806753802
Cl        4.53015607540086    4.65526951272147   -0.47724630519816
Cl        2.74561675353801    4.66265647922530    2.23016725912062
C         5.42597230110235   -0.36983102274556    2.90638154990309
H         5.75636575318549    0.18128526922244    3.77324248231347
C         5.42163637758229   -1.75012908691222    2.89472916354234
H         5.75410357711480   -2.29276377854308    3.76609597431419
