# Supplementary material for: A Story of Three Levels of Sophistication in SCF/KS-DFT Orbital Optimization Procedures
Source: J Phys Chem A. 2024 Mar 14;128(12):2472–86. doi: 10.1021/acs.jpca.3c07647 (PMC10983011; doi:10.1021/acs.jpca.3c07647)
Supplement: Supplementary file 2 — jp3c07647_si_002.zip [file jp3c07647_si_002.zip › Coords/TM_Singlets_Triplets/252.xyz]

18
CSD_code = NIQBAS | q = 0 | S = 0 | Stoichiometry = C7H4O6Ru | MND = 6
C         6.86277622783301    5.30323440185860    8.10090297084327
C         4.47974514988446    6.30548627416032    7.46216506606710
C         8.03543959288863    7.58487711140602    7.47629897353185
C         5.78835151408756    8.30803437876756    8.76758996279795
C         6.34187727177614    6.79272808537082    5.26221019359054
H         7.35874866943350    6.79708249309665    4.87246171648703
H         5.70075261530398    6.05066592486516    4.79251185328005
C         5.77343624836178    8.06289313308296    5.56522324768673
H         4.72320196338064    8.25270242732893    5.33924584030808
C         6.62099666732772    9.25993498089007    5.39447531010516
O         7.20999525560631    4.31287614759513    8.55404841968702
O         3.42088372585217    5.88073266295333    7.45744244341454
O         9.13001729846872    7.87146783939865    7.56855349250004
O         5.55451884961005    9.07128456792327    9.58352932294623
O         5.89977979184123   10.36739875517337    5.15644142823989
H         6.48762952679495   11.12916728268973    5.03157695927115
O         7.83177574765547    9.27415303929458    5.41210408241129
Ru        6.23477388389469    6.98148049414586    7.46541871682942
