# Supplementary material for: A Story of Three Levels of Sophistication in SCF/KS-DFT Orbital Optimization Procedures
Source: J Phys Chem A. 2024 Mar 14;128(12):2472–86. doi: 10.1021/acs.jpca.3c07647 (PMC10983011; doi:10.1021/acs.jpca.3c07647)
Supplement: Supplementary file 2 — jp3c07647_si_002.zip [file jp3c07647_si_002.zip › Coords/TM_Singlets_Triplets/250.xyz]

19
CSD_code = HTPXFE | q = 0 | S = 0 | Stoichiometry = C7H6FeO4S | MND = 6
Fe       -0.27927055751167   -1.68883908158226    2.45115576958840
S         2.33733149823864   -0.20777351887590    2.97574408484407
O         1.85782856068449   -1.62442223642374    2.85988721035250
O        -3.11316052874854   -1.78284701570433    1.90053722813534
O        -0.82365164312906   -3.40087420855433    4.76393190725947
O         0.07218339991318   -3.32404831814433    0.04751575008088
C         1.51928207438899    0.56297594664267    1.53263038007046
C         0.06406624705657    0.27964724749004    1.82383248365812
C        -0.20334462591067    0.25495531989561    3.22637958838468
C         1.04064893394188    0.51964262117130    4.04180174383752
C        -1.98643094523479   -1.71861591797971    2.12127491103900
C        -0.58733860107453   -2.71082224692139    3.88075517321901
C        -0.03444121915622   -2.66364198371834    0.97736814796447
H         1.75575429960686    1.62986123100159    1.52440212653245
H         1.90232231999509    0.09337034739708    0.62800159798854
H        -0.63812938132859    0.74511889623089    1.13853563372118
H        -1.11160830225481    0.70078718087427    3.62133184420202
H         1.25040847558221    1.58429369357615    4.17121663914051
H         1.06764999494095    0.01863204362472    5.00809777998137
