# Supplementary material for: A Story of Three Levels of Sophistication in SCF/KS-DFT Orbital Optimization Procedures
Source: J Phys Chem A. 2024 Mar 14;128(12):2472–86. doi: 10.1021/acs.jpca.3c07647 (PMC10983011; doi:10.1021/acs.jpca.3c07647)
Supplement: Supplementary file 2 — jp3c07647_si_002.zip [file jp3c07647_si_002.zip › Coords/TM_Singlets_Triplets/067.xyz]

19
CSD_code = YOGBOO | q = -1 | S = 0 | Stoichiometry = C9H4MnO5(1-) | MND = 8
Mn        1.87863702716954    0.37962374612425    2.98487344593278
O         2.57903554382483    2.10217861101181   -0.78077559506162
O         0.83169166115733    3.24311388468097    0.05612574579355
O         4.79046199710271    0.64358137595838    2.77063225363466
O         1.88527417819104   -1.50280012130385    5.22994379245600
O         1.46553032660790    2.79556910605781    4.59345232465686
C         1.63962169929993    2.31503515445853   -0.01279308482331
C         1.34813368330529    1.13447740587826    0.99864769812893
C         1.89668601433724   -0.17456137689791    0.89295249846680
C         1.08106602891446   -1.07558275032960    1.62021285556114
C         0.01383926641323   -0.32787514118090    2.19108232802407
C         0.18113330112449    1.02500553292450    1.80370604356397
C         3.64775472897710    0.54765037699237    2.88192771210160
C         1.90074162170801   -0.74232681364320    4.35514300951101
C         1.64932040562885    1.83853066867362    3.97730122643158
H         2.69942343898815   -0.44229010050497    0.21776412888185
H         1.14069496293791   -2.15898453594366    1.58471042717231
H        -0.87101335606035   -0.75143694423928    2.65603030514836
H        -0.53913252962753    1.82179192128297    1.93846288441944
