# Supplementary material for: A Story of Three Levels of Sophistication in SCF/KS-DFT Orbital Optimization Procedures
Source: J Phys Chem A. 2024 Mar 14;128(12):2472–86. doi: 10.1021/acs.jpca.3c07647 (PMC10983011; doi:10.1021/acs.jpca.3c07647)
Supplement: Supplementary file 2 — jp3c07647_si_002.zip [file jp3c07647_si_002.zip › Coords/TM_Singlets_Triplets/189.xyz]

16
CSD_code = SONHAF | q = 0 | S = 0 | Stoichiometry = C3H6BrN2O3Re | MND = 6
Re        3.97109869013653    7.38749979522622    0.17444634924785
Br        6.47563269787303    7.38776985563542   -0.11718032679260
O         4.12051142433957    5.16283680004006    2.31320427265913
C         4.02748553611667    5.99770156728148    1.53465054324755
N         4.08058485038445    5.81459834589583   -1.56733679430710
H         3.85432474271609    4.87666600637173   -1.23989755578030
H         5.06295374919736    5.80208526405901   -1.85493182458380
H         3.50864406075232    5.99351835167051   -2.39052472162283
C         2.03624094786700    7.38746468150292    0.09279056715324
O         0.89004601740406    7.38739150387264    0.03351563922348
O         4.12106970473369    9.61225871687190    2.31308679583644
C         4.02756436518375    8.77753259302619    1.53443230929821
N         4.08056952960466    8.96057838143225   -1.56725063528671
H         3.85456370951581    9.89853299611972   -1.23969405962406
H         5.06285541112043    8.97294661060436   -1.85512695110185
H         3.50835456305459    8.78181853038981   -2.39028360756655
