# Supplementary material for: A Story of Three Levels of Sophistication in SCF/KS-DFT Orbital Optimization Procedures
Source: J Phys Chem A. 2024 Mar 14;128(12):2472–86. doi: 10.1021/acs.jpca.3c07647 (PMC10983011; doi:10.1021/acs.jpca.3c07647)
Supplement: Supplementary file 2 — jp3c07647_si_002.zip [file jp3c07647_si_002.zip › Coords/TM_Singlets_Triplets/059.xyz]

19
CSD_code = PEHDEN | q = -1 | S = 0 | Stoichiometry = C9H4MnO5(1-) | MND = 8
Mn        4.35478816776804    4.57854190712024    2.17224591509713
O         1.78577682190254    3.52244406702902    5.31625807429414
O         1.02145708327743    5.49585999050899    4.55571585062263
O         6.84572607119165    3.04098467355880    1.99765490409299
O         4.71471626425080    5.72592737227927    4.84923152626534
O         5.40524806894932    6.79820272160527    0.56962906662433
C         1.67856234964817    4.45606809433251    4.52198164862789
C         2.45374106695169    4.22949935697789    3.15372370328936
C         2.26583155879467    5.00604674227903    1.97455723217265
C         2.68624688451323    4.24685095189595    0.85547643237872
C         3.16223799004540    2.99699363775960    1.33286300341998
C         3.03239929125460    2.99435065426513    2.74296564864442
C         5.87260649599536    3.66602279401689    2.07638548116483
C         4.60477906236053    5.28714844173501    3.79601382543360
C         5.00869584507502    5.92427665712301    1.21983201321882
H         1.70718178498484    5.93241880220634    1.94375183711571
H         2.50835758795823    4.49554325031024   -0.18637398133538
H         3.40610911409920    2.13893954962893    0.71383082479792
H         3.15293849097925    2.13778033536801    3.39335699407515
