# Supplementary material for: A Story of Three Levels of Sophistication in SCF/KS-DFT Orbital Optimization Procedures
Source: J Phys Chem A. 2024 Mar 14;128(12):2472–86. doi: 10.1021/acs.jpca.3c07647 (PMC10983011; doi:10.1021/acs.jpca.3c07647)
Supplement: Supplementary file 2 — jp3c07647_si_002.zip [file jp3c07647_si_002.zip › Coords/TM_Singlets_Triplets/090.xyz]

18
CSD_code = HAGJOP | q = -1 | S = 0 | Stoichiometry = C5H5Cl4N2OsS(1-) | MND = 6
Os        4.52778321968124    2.15431740627435   18.20428199712331
Cl        6.71272361084607    2.36620503986579   17.37800221528022
Cl        5.11874233442184    0.15755747036234   19.28351246783550
Cl        4.05770217909250    4.31270226734242   17.41775180267073
Cl        2.46090102146445    2.09784076126151   19.31155101049804
S         3.42515977963290    0.67428946672582   15.54974227973529
N         3.93503020264438    1.36428114321894   16.78290968984647
N         5.27417789279556    3.14261519417329   19.98276470662472
C         6.43860922571759    2.78513216027183   20.52313403377136
H         6.97714769007033    1.98387034575437   20.03281272591967
C         6.95358913888742    3.39497654776201   21.65403668454330
H         7.90206434527278    3.06760911238646   22.05028110403316
C         6.23638308620050    4.41642073678586   22.25365910648897
H         6.61141439475867    4.91288766301315   23.13776109015420
C         5.02599322091369    4.78502421157228   21.69105554160788
H         4.42602026884188    5.57372590285959   22.11739511377939
C         4.58182026823212    4.12502127832600   20.55824080600810
H         3.63943812052626    4.39162329204416   20.09630762408012
