# Supplementary material for: A Story of Three Levels of Sophistication in SCF/KS-DFT Orbital Optimization Procedures
Source: J Phys Chem A. 2024 Mar 14;128(12):2472–86. doi: 10.1021/acs.jpca.3c07647 (PMC10983011; doi:10.1021/acs.jpca.3c07647)
Supplement: Supplementary file 2 — jp3c07647_si_002.zip [file jp3c07647_si_002.zip › Coords/TM_Singlets_Triplets/140.xyz]

19
CSD_code = TALYIO | q = 0 | S = 0 | Stoichiometry = C9H6CrO3 | MND = 9
Cr        3.72164902557644    6.12400855495812    7.31613114840803
C         3.36221048015673    5.52141796219937    9.42054215496369
C         2.12499614978616    5.70575090315231    8.79831267414098
C         2.35545859648635    4.57887638670920    7.89821116563549
C         3.67840328987741    4.38288919752158    8.56229046357047
C         4.83261398350383    3.84840469684278    8.11709642406535
C         1.92132702835303    4.27530764419653    6.65935505557147
C         4.98909511736718    7.33683856357733    7.82096121435269
O         5.72677309646443    8.16355994971316    8.14048780443000
C         4.54204389142181    6.07639392203711    5.66783924448658
O         5.06111968449163    6.10419157020936    4.64132837236902
C         2.88647493489973    7.65091588612062    6.76544775824576
O         2.41176729068888    8.66014047242960    6.47199268245812
H         3.80762398942887    5.90260898589336   10.32691968995406
H         1.24583245394945    6.28404997535873    9.03887029109141
H         4.83928779479672    3.09747661223297    7.33998972608216
H         5.75026302397841    3.96864509822734    8.67456954464417
H         2.35466995022775    3.46003529559445    6.09781109369493
H         0.98689021854523    4.66978832302631    6.28724349183561
