# Supplementary material for: A Story of Three Levels of Sophistication in SCF/KS-DFT Orbital Optimization Procedures
Source: J Phys Chem A. 2024 Mar 14;128(12):2472–86. doi: 10.1021/acs.jpca.3c07647 (PMC10983011; doi:10.1021/acs.jpca.3c07647)
Supplement: Supplementary file 2 — jp3c07647_si_002.zip [file jp3c07647_si_002.zip › Coords/TM_Singlets_Triplets/094.xyz]

15
CSD_code = IWUMIW | q = -1 | S = 0 | Stoichiometry = C2H6Cl4IrN2(1-) | MND = 6
Ir        2.03791054138080    0.45730307393704    2.04713699035066
Cl        1.53491427930412   -1.78996965539463    1.81895424262759
Cl        4.25347619454488    0.11567412562474    2.58587991496273
Cl        2.46066927455339    0.68343062741689   -0.27104383331489
Cl        1.27376862492865    0.49794853339119    4.31427289039167
N         0.01430686481029    1.06877239007239    1.62814368760141
N         2.25246911758500    2.37760985180745    2.21093429896196
C         0.09100528857250    2.46745617749947    1.20703315235975
C         1.28485734367950    3.12029413729059    1.84312767460290
H        -0.42032340583632    0.96743961610157    2.54721059430507
H        -0.46674842065965    0.48023265549414    0.95464025877977
H         3.07193122879222    2.82192234332491    2.62070505119629
H         0.25957282187244    2.48138720928200    0.12297711954786
H        -0.82636197358916    3.02842909308706    1.43395314136178
H         1.29755222006126    4.20366982106505    1.93167481626591
