# Supplementary material for: A Story of Three Levels of Sophistication in SCF/KS-DFT Orbital Optimization Procedures
Source: J Phys Chem A. 2024 Mar 14;128(12):2472–86. doi: 10.1021/acs.jpca.3c07647 (PMC10983011; doi:10.1021/acs.jpca.3c07647)
Supplement: Supplementary file 2 — jp3c07647_si_002.zip [file jp3c07647_si_002.zip › Coords/TM_Singlets_Triplets/016.xyz]

17
CSD_code = KELWUU | q = -1 | S = 0 | Stoichiometry = C5H5Cl4NNbO(1-) | MND = 6
Nb        3.03014719523005   13.59602970235685   14.37280101464152
Cl        1.01677244620868   14.50796952746222   13.42919425304636
Cl        4.25378890661696   15.21097034586632   13.08419508433986
Cl        5.03662802513624   12.27449422205197   14.39503826341618
Cl        1.79862588077712   11.56228301787709   14.71369257574020
O         3.03943642978660   14.27950548521818   15.91670225449191
N         3.01649038729129   12.55405684421862   12.02151757195690
C         2.71923719330022   13.28781948257416   10.95688122972892
H         2.50055549176454   14.33262481150154   11.14017678953033
C         2.68388211732384   12.76599408585911    9.67307279107417
H         2.43503899762885   13.40314504672881    8.83821058041768
C         2.97154329515495   11.42380392750770    9.49046526716468
H         2.95302729017848   10.98266880138044    8.50305730682215
C         3.28362322925885   10.66024181936420   10.60275965236478
H         3.51618446382071    9.61013744006434   10.51280111729109
C         3.29325633724195   11.26805633596844   11.84859583351272
H         3.53236231328424   10.70439910400400   12.74203841446393
