# Supplementary material for: A Story of Three Levels of Sophistication in SCF/KS-DFT Orbital Optimization Procedures
Source: J Phys Chem A. 2024 Mar 14;128(12):2472–86. doi: 10.1021/acs.jpca.3c07647 (PMC10983011; doi:10.1021/acs.jpca.3c07647)
Supplement: Supplementary file 2 — jp3c07647_si_002.zip [file jp3c07647_si_002.zip › Coords/TM_Singlets_Triplets/224.xyz]

18
CSD_code = OBUVOX | q = 0 | S = 0 | Stoichiometry = C7H5BCl2FeO2 | MND = 8
Fe        5.56510271373447    2.04704981560871    1.61635888712980
B         6.53453612034656    0.41462688121981    1.92418413236411
Cl        6.14326382547208   -1.05097473738467    1.13913937461033
O         8.12870717367427    3.20508245340220    0.99156076140961
C         7.10646190680866    2.76524726961443    1.26922088058677
O         5.41662068276397    1.45632316045392   -1.19994108205390
C         5.45558280950208    1.67979817955340   -0.07720875011150
Cl        7.73412675635007    0.35097399382750    3.14308770723016
C         4.41540132557959    1.41099865451496    3.37302755703254
H         4.49022727045121    0.49950049719841    3.94246344929949
C         5.07427733406231    2.63164451628850    3.66173429483026
H         5.73124193875122    2.80614671575784    4.49695427409881
C         4.54715420871982    3.63194437225122    2.80308376702758
H         4.77597577193977    4.68303073541723    2.85143111459432
C         3.60244380919575    3.02776077203225    1.95790098875619
H         2.97239754901064    3.53155931218144    1.24437836755380
C         3.53781365868754    1.64612478104438    2.28717908658201
H         2.82026514495006    0.94376262701853    1.89714518905961
