# Supplementary material for: A Story of Three Levels of Sophistication in SCF/KS-DFT Orbital Optimization Procedures
Source: J Phys Chem A. 2024 Mar 14;128(12):2472–86. doi: 10.1021/acs.jpca.3c07647 (PMC10983011; doi:10.1021/acs.jpca.3c07647)
Supplement: Supplementary file 2 — jp3c07647_si_002.zip [file jp3c07647_si_002.zip › Coords/TM_Singlets_Triplets/114.xyz]

10
CSD_code = CFMNTV | q = 0 | S = 0 | Stoichiometry = C2HCl4N2V | MND = 6
Cl        0.19847273869475    2.39227897043089    0.12067949756001
Cl        2.81052557518184    1.07255647362086    1.28664631451613
Cl        0.33574383488591    4.07065771473820    2.78218511886139
Cl        2.79745433879035    4.11959000237203    0.95263272015766
C         3.39961292259112    2.64061720968432    4.72258742960211
C         0.33510479998759    0.72023511440573    3.69430894224288
H         3.72280713318168    2.34177745661460    5.68658343909972
N         3.05518288940071    2.96374383026188    3.68756839277185
N         0.87336323383474    1.49726451434131    3.03113254240201
V         1.47663253345161    2.68207871352992    1.65977560278560
