# Supplementary material for: A Story of Three Levels of Sophistication in SCF/KS-DFT Orbital Optimization Procedures
Source: J Phys Chem A. 2024 Mar 14;128(12):2472–86. doi: 10.1021/acs.jpca.3c07647 (PMC10983011; doi:10.1021/acs.jpca.3c07647)
Supplement: Supplementary file 2 — jp3c07647_si_002.zip [file jp3c07647_si_002.zip › Coords/TM_Singlets_Triplets/273.xyz]

18
CSD_code = HOMCAN | q = 1 | S = 0 | Stoichiometry = C7H7O3Ru(1+) | MND = 8
Ru        5.15494281170354    4.64971858056205    3.41561687959655
O         3.12441325512365    2.45280288102907    3.70583551508738
O         3.67218563838808    5.83909060979391    1.08709194750229
O         4.19859797595951    6.03258084535949    5.00122894789177
C         3.84850892758560    3.31497830622476    3.59701629431275
C         4.18503697269251    5.39232904107261    1.99083711263645
C         6.91618901688249    3.67878853869006    2.51276342540337
C         7.17103906967689    5.09524292347864    2.49772821212447
C         7.15649845797137    5.54879680057331    3.82203521964450
C         6.97144637312692    4.41049914084660    4.68797348560009
C         6.87499968277705    3.26385447108878    3.89021062797800
H         3.78851050347402    6.86258498538805    4.72195853437074
H         3.63418385941728    5.64677654349864    5.68574765205594
H         7.01887583330653    3.01479364289327    1.66143044654687
H         7.42002933273290    5.67636613691995    1.61960610759398
H         7.41810301891883    6.54466443629958    4.15547348216704
H         7.07726463415963    4.42789424421651    5.76493701863714
H         6.86317463610358    2.23783787206410    4.23380909085037
