# Supplementary material for: A Story of Three Levels of Sophistication in SCF/KS-DFT Orbital Optimization Procedures
Source: J Phys Chem A. 2024 Mar 14;128(12):2472–86. doi: 10.1021/acs.jpca.3c07647 (PMC10983011; doi:10.1021/acs.jpca.3c07647)
Supplement: Supplementary file 2 — jp3c07647_si_002.zip [file jp3c07647_si_002.zip › Coords/TM_Singlets_Triplets/039.xyz]

12
CSD_code = YUKBAH | q = -1 | S = 0 | Stoichiometry = C2H5S4W(1-) | MND = 4
W         0.83708972802736    0.85521874758657   13.34459984774824
S         1.77529363097471    3.03295132827058   13.21002878917363
S        -1.30677370155358    1.05875906999909   12.87384275155409
S         1.06619592228858    0.16909502943430   15.42746413462616
S         1.85862413514432   -0.48533228391853   11.93506099891371
C         0.58393172732734    3.76743165063600   14.41437260418932
C         1.01381690556638    5.17458825655534   14.78861102387883
H        -0.39949801057643    3.76794880770746   13.93325585329577
H         0.56370832247056    3.11406801899517   15.29418984652307
H         2.00643845127395    5.15628599427614   15.23339637107103
H         1.04504969813573    5.80511337243057   13.90268574500618
H         0.31252319090548    5.60097200800521   15.50429203400332
