# Supplementary material for: A Story of Three Levels of Sophistication in SCF/KS-DFT Orbital Optimization Procedures
Source: J Phys Chem A. 2024 Mar 14;128(12):2472–86. doi: 10.1021/acs.jpca.3c07647 (PMC10983011; doi:10.1021/acs.jpca.3c07647)
Supplement: Supplementary file 2 — jp3c07647_si_002.zip [file jp3c07647_si_002.zip › Coords/TM_Singlets_Triplets/207.xyz]

18
CSD_code = CIDDAU | q = 0 | S = 0 | Stoichiometry = C8H4MnNO3S | MND = 7
Mn        7.33171543233264    2.90747647322641   11.65926442674887
S         7.99232593299215    3.50833084113028    9.40629666904836
C         6.67079437477160    2.92804916286117   13.32550831149271
C         6.06830849637971    1.74492544157948   11.14195616315547
C         8.64861522909633    1.75978845331157   12.06195458743156
C         6.74162234485997    4.36185935914770   10.34978127395546
C         7.31769717934792    4.98901913116852   11.44969696724666
C         8.65321330407318    4.57387445013036   11.66840528561613
C         9.35689692342612    4.33558814719468   10.34388193284352
C         9.71946712496062    5.57758452363285    9.70367760518319
O         6.23893947777406    2.97205840275405   14.39037469156088
O         5.25469649333392    1.03332282888537   10.76644023523632
O         9.53381036862313    1.06479716623366   12.27524187281204
N         9.92325608478590    6.59282894996247    9.21865365227920
H         5.82815827283597    4.63730830495404    9.84275923109006
H         6.77297908797185    5.67419441408849   12.09227163276299
H         9.24966128898705    5.05351474739052   12.44047931177507
H        10.21174258344793    3.65577920234838   10.38245614976149
