# Supplementary material for: A Story of Three Levels of Sophistication in SCF/KS-DFT Orbital Optimization Procedures
Source: J Phys Chem A. 2024 Mar 14;128(12):2472–86. doi: 10.1021/acs.jpca.3c07647 (PMC10983011; doi:10.1021/acs.jpca.3c07647)
Supplement: Supplementary file 2 — jp3c07647_si_002.zip [file jp3c07647_si_002.zip › Coords/TM_Singlets_Triplets/262.xyz]

17
CSD_code = NOMQAH | q = 0 | S = 0 | Stoichiometry = C7H5ClNO2Rh | MND = 4
Rh       12.23552140672374    7.13830760609697   11.23786740546663
Cl       11.05262060018933    7.90490684369505   12.93414017505847
O        13.73930816317392    6.05189877019601    8.88623865200303
O        14.55699771566709    8.31620484558815   12.69136197335848
N        10.45438521017787    6.47231853494296   10.54271317449252
C        13.16235887735414    6.46764411812292    9.78626171344836
C        13.71642236423262    7.84386164781545   12.08489027187574
C         9.64289815370377    7.30529932648314    9.89054876055648
C         8.30779474290528    7.02041857904431    9.66383400588601
C         7.78795417220402    5.82432984034150   10.13283411968407
C         8.63318646305599    4.95784777311942   10.80803576752206
C         9.95616033555729    5.31971415877111   10.99138837028887
H        10.08072015633354    8.23650261440461    9.54301801509913
H         7.68805698038625    7.72768523523815    9.13593540189099
H         6.74907014579292    5.57516836710618    9.97916217708067
H         8.27322041310650    4.01757894597156   11.19446243166763
H        10.64372409943735    4.66751279306176   11.52200758461678
