# Supplementary material for: A Story of Three Levels of Sophistication in SCF/KS-DFT Orbital Optimization Procedures
Source: J Phys Chem A. 2024 Mar 14;128(12):2472–86. doi: 10.1021/acs.jpca.3c07647 (PMC10983011; doi:10.1021/acs.jpca.3c07647)
Supplement: Supplementary file 2 — jp3c07647_si_002.zip [file jp3c07647_si_002.zip › Coords/TM_Singlets_Triplets/080.xyz]

18
CSD_code = MASNIE | q = -1 | S = 0 | Stoichiometry = C6H4Cl5N2Os(1-) | MND = 6
Os        0.83356477204261    2.58689205039733    1.97987884301012
Cl        1.46462010018612    2.13478291350713    4.12135365373207
Cl        2.53236795165747    4.14540886352480    1.74882518313987
Cl       -0.60277675664766    4.25910100545654    2.69217280483938
Cl       -0.89593741595721    1.05058169055423    2.10410407659925
Cl        2.23776459763287    0.93894878667872    1.15532102413224
N         0.27160302130519    2.99091798912987    0.06569575721563
C         0.19216003237987    4.25274156658784   -0.37877941230709
H         0.43456895252599    5.03186549655433    0.33061445063972
C        -0.17498766962139    4.57293864052625   -1.66657539795225
H        -0.22250007664151    5.60506067055220   -1.97679853022765
C        -0.48343546857657    3.54329398209200   -2.56213673606424
C        -0.40241795344759    2.22726597384636   -2.09426369335430
H        -0.63151929559487    1.39709939016074   -2.74395582637078
C        -0.02482802643535    2.00250647768711   -0.78944152962560
H         0.04480072132934    0.99387645447065   -0.40626425837233
C        -0.86263492345564    3.82155268314461   -3.89032901383125
N        -1.16991256268165    4.04736536512928   -4.97352139520282
