# Supplementary material for: A Story of Three Levels of Sophistication in SCF/KS-DFT Orbital Optimization Procedures
Source: J Phys Chem A. 2024 Mar 14;128(12):2472–86. doi: 10.1021/acs.jpca.3c07647 (PMC10983011; doi:10.1021/acs.jpca.3c07647)
Supplement: Supplementary file 2 — jp3c07647_si_002.zip [file jp3c07647_si_002.zip › Coords/TM_Singlets_Triplets/060.xyz]

19
CSD_code = HIVFAW | q = -1 | S = 0 | Stoichiometry = C9H4MnO5(1-) | MND = 8
Mn       -4.04459370889609   -6.47769375367098    2.30568837892080
O        -3.84838872780978   -4.08718143637889    5.76848660868908
O        -1.90426821553124   -3.78167991964060    4.68080713858795
O        -2.52259182249647   -7.39274842971770    4.64171485450246
O        -2.47109743891909   -7.77300754908234    0.19744803792880
O        -6.12766373197919   -8.54095767148433    2.27346794680035
C        -3.07295589809533   -4.14053468438418    4.81466678855137
C        -3.74126228692776   -4.68136692042323    3.47775971397967
C        -5.13362101966837   -4.93032561100384    3.30667305535380
C        -5.43966285209455   -4.88430971875350    1.92512695220588
C        -4.23290575879550   -4.62985630791643    1.22114535113773
C        -3.19113989221466   -4.51931594869410    2.17400905075977
C        -3.11625642485993   -7.06522534221084    3.71762405602067
C        -3.09190165638502   -7.28132151196973    1.04382922441798
C        -5.28660558852083   -7.74341479485338    2.29109000587481
H        -5.84885996987944   -4.94448093739887    4.11867528684360
H        -6.43570069035583   -4.86428074952476    1.49345878914572
H        -4.16077170211317   -4.38220397074573    0.16644752034678
H        -2.18475261445752   -4.17069474214641    1.98178123993272
