# Supplementary material for: A Story of Three Levels of Sophistication in SCF/KS-DFT Orbital Optimization Procedures
Source: J Phys Chem A. 2024 Mar 14;128(12):2472–86. doi: 10.1021/acs.jpca.3c07647 (PMC10983011; doi:10.1021/acs.jpca.3c07647)
Supplement: Supplementary file 2 — jp3c07647_si_002.zip [file jp3c07647_si_002.zip › Coords/TM_Singlets_Triplets/174.xyz]

18
CSD_code = SOWSON | q = 0 | S = 0 | Stoichiometry = C6H8MoO3 | MND = 9
Mo        2.12885791907319    7.30804554059706    2.35233862897400
O         3.60842054268850    6.27302421490927    2.01213494718299
O         3.99364562056181    7.47718358856268    2.50858081702191
O         1.51378951641785    7.04152404384141    3.84172046361689
C         1.22354799540830    5.46492947786815    1.62595958277857
C         2.34893275586267    8.69938443786921    0.35382446737831
C         2.38183750619975    9.53576927230413    1.49234172709927
C         1.13472604833352    9.44664890369189    2.14741916975475
C         0.34809703980523    8.50085653578778    1.45370234210035
C         1.10442161935390    8.05470473213893    0.32459813618237
H         1.46471655445843    4.65578889225831    2.31545769002305
H         1.59747702484128    5.15639535882461    0.64970792553696
H         0.13658951539019    5.52096454175040    1.57045918943408
H         3.11480497388060    8.64586288714003   -0.40995992762838
H         3.17529676276047   10.22934266424027    1.73798487801924
H         0.80257044419729   10.06650988594854    2.97109379358106
H        -0.71697539956495    8.34527180495516    1.59608917660944
H         0.71344356033175    7.46689321731229   -0.49655300766484
