# Supplementary material for: A Story of Three Levels of Sophistication in SCF/KS-DFT Orbital Optimization Procedures
Source: J Phys Chem A. 2024 Mar 14;128(12):2472–86. doi: 10.1021/acs.jpca.3c07647 (PMC10983011; doi:10.1021/acs.jpca.3c07647)
Supplement: Supplementary file 2 — jp3c07647_si_002.zip [file jp3c07647_si_002.zip › Coords/TM_Singlets_Triplets/236.xyz]

18
CSD_code = PIDNAR | q = 0 | S = 0 | Stoichiometry = C2H8Br3N3ORu | MND = 6
Ru       -0.63856877471683    2.95610420165247    0.77998578809580
Br       -1.81951646279520    1.10535665002131    1.98882531410460
Br        1.54471161904484    1.83464374609138    1.05171458719627
Br        0.33395557949090    4.61896036019605   -0.82789434999253
O        -0.45471547676335    4.66437946344026    3.01314274156691
N        -0.92546245348616    1.67602000285412   -1.01589673873676
N        -2.67093194114753    3.59137687019895    0.05010726514247
N        -0.51930133455901    3.96311322401974    2.10588937912310
C        -2.33112165935133    1.70323499689158   -1.44972678747604
C        -2.84199729436284    3.14114101044165   -1.33723781033080
H        -0.63286171675956    0.70873907450266   -0.83253637162001
H        -0.32119586771130    2.02807113930848   -1.76992539729427
H        -3.35950614034859    3.13272852850961    0.65464954758649
H        -2.80885135025765    4.60134833164229    0.10940554871544
H        -2.91258095585210    1.05424604171861   -0.78498599650390
H        -2.44355403364171    1.34598704447221   -2.47930340448008
H        -2.25000427634142    3.79497860313187   -1.98664756612741
H        -3.89199746044177    3.19177071090713   -1.64626574896988
