# Supplementary material for: A Story of Three Levels of Sophistication in SCF/KS-DFT Orbital Optimization Procedures
Source: J Phys Chem A. 2024 Mar 14;128(12):2472–86. doi: 10.1021/acs.jpca.3c07647 (PMC10983011; doi:10.1021/acs.jpca.3c07647)
Supplement: Supplementary file 2 — jp3c07647_si_002.zip [file jp3c07647_si_002.zip › Coords/TM_Singlets_Triplets/049.xyz]

18
CSD_code = DAWBOV | q = -1 | S = 0 | Stoichiometry = C4H9S4W(1-) | MND = 4
W         0.46255182831848    9.32227947124329    6.11265750086839
S         0.49219495460724    8.50959630515432    4.06101167724279
S        -0.12740592658672   11.43927330846049    6.04396448605808
S        -0.93826177364720    8.17686493939293    7.37522954771824
S         2.63009124777508    9.26524027347628    7.12570347964920
C         2.64330573846949    7.52656672141559    7.71521199864227
H         3.64216740366134    7.35011293800754    8.12177428240572
H         1.90440581596565    7.44911017474353    8.51872254145835
C         2.32520560877044    6.55803873158219    6.58633495732967
H         1.33105662600942    6.80941178162912    6.17718280645504
H         3.05946788685307    6.68312126562734    5.78422551879292
C         2.31317482493515    5.10809381358803    7.06283410102575
H         1.58488175912574    5.00663847384611    7.87056589503285
H         3.29706721505753    4.84476227427056    7.46268876743091
C         1.94573820881678    4.16148072274084    5.92745303405604
H         0.96923146620352    4.42315607968427    5.52738058548340
H         1.91454812856738    3.13101761524216    6.27740215992989
H         2.67317898708319    4.23263510985122    5.12135666039873
