# Supplementary material for: A Story of Three Levels of Sophistication in SCF/KS-DFT Orbital Optimization Procedures
Source: J Phys Chem A. 2024 Mar 14;128(12):2472–86. doi: 10.1021/acs.jpca.3c07647 (PMC10983011; doi:10.1021/acs.jpca.3c07647)
Supplement: Supplementary file 2 — jp3c07647_si_002.zip [file jp3c07647_si_002.zip › Coords/TM_Singlets_Triplets/215.xyz]

13
CSD_code = DIRHIX | q = 0 | S = 0 | Stoichiometry = C4H3FeO4P | MND = 5
Fe       10.18198647962347    1.16995784350834    0.56885719685355
P        12.19801601368657    1.16657091109578   -0.18377974745654
O         7.46203898605915    1.17490335732657    1.57887331948996
O         9.19885972629027    2.82618446098903   -1.65523012940957
O        10.96927217531897    2.44671148560563    3.10002986910649
O         9.96379121242625   -1.76033980032537    0.41869355266562
C         8.53605682875180    1.17253298440260    1.18061787120451
C         9.61585841127119    2.18526856320440   -0.80229788932138
C        10.69891973564809    1.94769044758022    2.10506422588199
C        10.08248761687202   -0.62183432212737    0.46112504374586
H        12.99547516249830    2.30690147260907   -0.19812413659940
H        13.19942428805895    0.36501772715564    0.35580091873940
H        12.50841336349499    0.82473486897557   -1.49653009490058
