# Supplementary material for: A Story of Three Levels of Sophistication in SCF/KS-DFT Orbital Optimization Procedures
Source: J Phys Chem A. 2024 Mar 14;128(12):2472–86. doi: 10.1021/acs.jpca.3c07647 (PMC10983011; doi:10.1021/acs.jpca.3c07647)
Supplement: Supplementary file 2 — jp3c07647_si_002.zip [file jp3c07647_si_002.zip › Coords/TM_Singlets_Triplets/130.xyz]

19
CSD_code = COPKAU | q = 0 | S = 0 | Stoichiometry = C7H6BCrNO3 | MND = 9
Cr        1.52621274332379    6.80729168345512    2.49075930970962
O         0.72623313519683    9.10616455630911    0.78039834386352
O         1.62172149937523    9.02365410986753    4.46977720144789
O        -1.32317545568488    7.06152363342585    3.30394978326132
N         1.53225728862276    4.85819696574413    1.33800348917067
B         2.51771895690229    5.63399378346140    0.65213500460045
C         1.05728434654755    8.19505877489012    1.40640888428141
C         1.64350750392450    8.15032993720540    3.71251816300948
C        -0.22799319485042    6.91441235870682    2.96367932249142
C         1.55780478640464    4.63000702050622    2.69884440261241
C         2.60663537268352    5.09348280743481    3.47299153970043
C         3.58536027706969    5.94822472817952    2.90597161558477
C         3.57254301851668    6.25205913118409    1.55068008732390
H         0.78939184886068    4.39034393385894    0.83341048238439
H         2.46055899692784    5.71795117196239   -0.51452527430737
H         0.83503469085884    3.92588145326535    3.10107485580435
H         2.67445136250621    4.79833182679264    4.51241282406974
H         4.38826901165950    6.29549808477890    3.54921169126008
H         4.38128381115466    6.86759403897163    1.17399827373157
