# Supplementary material for: A Story of Three Levels of Sophistication in SCF/KS-DFT Orbital Optimization Procedures
Source: J Phys Chem A. 2024 Mar 14;128(12):2472–86. doi: 10.1021/acs.jpca.3c07647 (PMC10983011; doi:10.1021/acs.jpca.3c07647)
Supplement: Supplementary file 2 — jp3c07647_si_002.zip [file jp3c07647_si_002.zip › Coords/TM_Singlets_Triplets/177.xyz]

19
CSD_code = ROCCUH | q = 0 | S = 0 | Stoichiometry = C9H4CrF2O3 | MND = 9
Cr       -1.32094951149207    2.89874112502104    3.18633395391048
C        -1.93117302049610    1.52494583233862    1.52844207082561
C        -3.07529945054519    2.19111431179483    1.95443467072198
C        -0.76730298793060    2.20082833127438    1.11229470608570
C        -2.20338716905044    2.89902250049885    4.78774494278019
C        -0.26711234035583    1.69583590943606    4.07308184857541
F        -1.93611240607104    0.17866705864515    1.48709174947328
O        -2.70482153418648    2.89821426302157    5.82417205121634
O         0.39706468697426    0.98006411595575    4.68110176668051
H        -3.96740120579783    1.63220168607095    2.20294504121616
H         0.07054023218801    1.63202345371497    0.73177073302521
C        -1.93108414974185    4.27257944731507    1.52848160323150
C        -3.07526207757610    3.60647393412469    1.95444054254419
C        -0.76725544329017    3.59663431314269    1.11231124669960
C        -0.26700639447614    4.10152003562209    4.07316600768599
O         0.39691527273410    4.81784612808544    4.68058200075243
F        -1.93594033235856    5.61885665917421    1.48715336199989
H         0.07061768442009    4.16539717579642    0.73179591871370
H        -3.96732985294814    4.16543371896727    2.20295578386170
