# Supplementary material for: A Story of Three Levels of Sophistication in SCF/KS-DFT Orbital Optimization Procedures
Source: J Phys Chem A. 2024 Mar 14;128(12):2472–86. doi: 10.1021/acs.jpca.3c07647 (PMC10983011; doi:10.1021/acs.jpca.3c07647)
Supplement: Supplementary file 2 — jp3c07647_si_002.zip [file jp3c07647_si_002.zip › Coords/TM_Singlets_Triplets/242.xyz]

19
CSD_code = FALZUP | q = 0 | S = 0 | Stoichiometry = C8H7ClO2Ru | MND = 8
Ru        0.55140369825630    2.88342621674208    5.37240856535867
C         0.96063146966474    3.94937553627695    3.91375479176758
O         1.18197289427606    4.59984514762052    3.00243697375449
C         2.35668870401833    2.58739448997177    5.66568121246814
O         3.46066357981715    2.37525148168616    5.86268374989713
Cl        0.63484004670516    4.78317195322910    6.77479155821918
C        -1.35572040606248    2.34273546358903    6.54799240450589
C        -1.65796575589427    2.53706701757234    5.17129776466750
H        -2.45858407524587    3.16100689289134    4.79610229114515
C        -0.96184988899413    1.54609542680572    4.41841588078261
H        -1.11381418574570    1.32453102029780    3.36990349138344
C        -0.18324880995287    0.77704600499344    5.32382877143771
H         0.35055207816836   -0.13308701817637    5.08319338227320
C        -0.40934985769871    1.28914456585382    6.63792134394137
H        -0.10025693774904    0.81003304089356    7.55772911940852
C        -2.02005738068501    3.02867682014917    7.69537542253871
H        -2.22706019011668    4.07114934543068    7.46200747160356
H        -1.39623196162835    2.99178646384363    8.58577669887620
H        -2.96621302113305    2.52685013032934    7.90999910597084
