# Supplementary material for: A Story of Three Levels of Sophistication in SCF/KS-DFT Orbital Optimization Procedures
Source: J Phys Chem A. 2024 Mar 14;128(12):2472–86. doi: 10.1021/acs.jpca.3c07647 (PMC10983011; doi:10.1021/acs.jpca.3c07647)
Supplement: Supplementary file 2 — jp3c07647_si_002.zip [file jp3c07647_si_002.zip › Coords/TM_Singlets_Triplets/022.xyz]

18
CSD_code = QAHQAS | q = -1 | S = 0 | Stoichiometry = C7H3NO6V(1-) | MND = 5
V         0.87202303020101    1.58789936585381    9.72382239513090
N        -0.99443797545813    1.58790184626874    8.92174252117354
C         0.25105638397365    1.58790306917286    6.94193065086761
C        -1.13197642640456    1.58790098766456    7.60952962858473
O         1.65419101513284    2.86287269401181   10.06017292609602
O         1.17836848342291    1.58790063330294    7.80087242157347
C        -2.38833157247885    1.58789937734709    7.01526497515993
H        -2.46676933325340    1.58789894416509    5.93912476664981
O         0.34455409364467    1.58789947514764    5.72515944132000
C        -3.50352793661461    1.58789855068834    7.84294131441822
H        -4.49731166086559    1.58789795586636    7.41564262277984
O        -0.31308160292375    1.58789796170154   11.26995105684575
C        -3.33698434717225    1.58789864454000    9.22167807554083
H        -4.17193905440718    1.58789914654065    9.90511174506094
O        -2.39320553016664    1.58789668310230   12.09263667575728
C        -2.04136772950125    1.58790140614448    9.72468479692797
C        -1.57434749738363    1.58791054948992   11.18776454315523
O         1.65418766025477    0.31292270899187   10.06016944295792
