# Supplementary material for: A Story of Three Levels of Sophistication in SCF/KS-DFT Orbital Optimization Procedures
Source: J Phys Chem A. 2024 Mar 14;128(12):2472–86. doi: 10.1021/acs.jpca.3c07647 (PMC10983011; doi:10.1021/acs.jpca.3c07647)
Supplement: Supplementary file 2 — jp3c07647_si_002.zip [file jp3c07647_si_002.zip › Coords/TM_Singlets_Triplets/082.xyz]

18
CSD_code = PAHLOA | q = -1 | S = 0 | Stoichiometry = C6H4Cl5N2Os(1-) | MND = 6
Os        4.56817579369442    3.82985041138735    9.60945766315091
Cl        4.20442243042211    4.26618828324222   11.81272057676553
Cl        6.48087018510068    5.14073917666848    9.59159800019774
Cl        3.30763854638455    5.66751835933553    8.96582920341944
Cl        2.67755659537184    2.49626018813713    9.48576702377948
Cl        5.85288523424496    1.96963094514053   10.11369025879327
N         4.89454675254225    3.43848997895900    7.61299494786090
C         4.78121373705430    2.20190981157222    7.13095700895698
H         4.52244198321759    1.41893712831835    7.83159387442325
C         4.98338327518614    1.90845703150725    5.78534644797911
C         5.31711389990755    2.93855728278358    4.90055095959390
H         5.47581593984472    2.73133426562131    3.85261559831570
C         5.43344227276081    4.21532453986909    5.41912218282824
H         5.69008785383613    5.04895672949385    4.78494127205350
C         5.21720840839864    4.42563170800283    6.76946045817586
H         5.30349225553638    5.41584586544030    7.19485144852362
C         4.85456188888888    0.58271512838424    5.31106171726426
N         4.76354294760805   -0.47514683386287    4.87884135791843
