# Supplementary material for: A Story of Three Levels of Sophistication in SCF/KS-DFT Orbital Optimization Procedures
Source: J Phys Chem A. 2024 Mar 14;128(12):2472–86. doi: 10.1021/acs.jpca.3c07647 (PMC10983011; doi:10.1021/acs.jpca.3c07647)
Supplement: Supplementary file 2 — jp3c07647_si_002.zip [file jp3c07647_si_002.zip › Coords/TM_Singlets_Triplets/054.xyz]

19
CSD_code = OBORUS | q = -1 | S = 0 | Stoichiometry = C7H7S4W(1-) | MND = 4
W         2.15184851502216    2.27181729533124   -3.26352832053676
S         1.91500832377899    3.43097322821924   -5.33952787973070
S         3.94584234226576    0.99600172592457   -3.16086077711619
S         0.33535550767647    1.07603886077389   -2.93478693096655
S         2.36244692271372    3.87284282045785   -1.76050690597150
C         3.65824501202321    4.00930067941047   -5.37747476647411
H         3.65409662347140    4.94458703974294   -5.94584941847026
H         3.94643006589914    4.23328897733668   -4.33796952331698
C         4.63389002921661    3.03801163719630   -5.98264094750668
C         4.28395499776143    1.74369561933272   -6.33939052623470
H         3.26446649949565    1.39867973910782   -6.20125841234027
C         5.23067521513420    0.88275681740236   -6.86793193109725
H         4.94516065305813   -0.12531430192856   -7.13075624771472
C         6.53495672999690    1.30491764988354   -7.04711861168825
H         7.27470373608683    0.63019563629131   -7.45472893325955
C         6.89166989807946    2.59639382888017   -6.69578538350559
H         7.91052201620669    2.93338730121176   -6.82902239381644
C         5.94805880201497    3.45598947350416   -6.16689977887730
H         6.22966811009701    4.46113597192193   -5.88316231137730
