# Supplementary material for: A Story of Three Levels of Sophistication in SCF/KS-DFT Orbital Optimization Procedures
Source: J Phys Chem A. 2024 Mar 14;128(12):2472–86. doi: 10.1021/acs.jpca.3c07647 (PMC10983011; doi:10.1021/acs.jpca.3c07647)
Supplement: Supplementary file 2 — jp3c07647_si_002.zip [file jp3c07647_si_002.zip › Coords/TM_Singlets_Triplets/034.xyz]

19
CSD_code = CUSKIK | q = -1 | S = 0 | Stoichiometry = C8H5MoO5(1-) | MND = 9
Mo        2.46915724713616    1.96805280838489    2.48077392495660
C         3.86829217554563    1.80556873572238    3.78611007351759
O         4.75141583321885    1.68476579725631    4.53945241743054
C         4.26048299229585    1.83817188957495    1.80099650616315
O         5.36453200301797    1.73575025825690    1.43683586158441
C         1.63950998236115   -0.16193673942387    2.27858576862234
C         0.89296418519437    0.47414473647846    3.31467600065852
C         0.14156485397700    1.51489844065732    2.73084651065856
C         0.41148990745465    1.54113541566042    1.35564964817996
C         1.33515614002800    0.51688749198741    1.06120438139889
O         1.01744212493123    5.39799541635685    2.25088865557344
C         1.69713832434135    4.38973656461240    2.36849214394649
O         1.88689574820502    3.75387146887113    3.49083261589028
O         2.30367729113192    3.78901130126405    1.38300137694943
H         2.12446933977534   -1.13134863099298    2.35539331421124
H         0.78199958136254    0.10519356193724    4.32659215076549
H        -0.58058502826584    2.13763817432860    3.24452866958472
H        -0.06787386596524    2.18721125279203    0.63038528129141
H         1.61687116425366    0.18575205627569    0.06955469861692
