# Supplementary material for: A Story of Three Levels of Sophistication in SCF/KS-DFT Orbital Optimization Procedures
Source: J Phys Chem A. 2024 Mar 14;128(12):2472–86. doi: 10.1021/acs.jpca.3c07647 (PMC10983011; doi:10.1021/acs.jpca.3c07647)
Supplement: Supplementary file 2 — jp3c07647_si_002.zip [file jp3c07647_si_002.zip › Coords/TM_Singlets_Triplets/163.xyz]

18
CSD_code = LAHROB | q = 0 | S = 0 | Stoichiometry = C5H4F7NW | MND = 7
W         0.51890577981346   -0.93507385314440    2.13607846105910
F         0.17186644274253   -3.85350612203859    1.89242214399301
F         0.08742772261229    0.87030394515546    1.98174978773155
F        -1.16812715925749   -1.02872247781168    1.33127992488416
F         2.25070387819919   -0.31239966919858    1.61995626526320
F         0.90866049973218   -1.86887463591585    0.52195166110809
F        -0.46605239151238   -1.94738864442225    3.41485705376445
F         1.20117170592970   -0.37438258796915    3.83164001339452
N         1.89651406239119   -2.71167671760626    2.74087785945895
C         1.38529682973956   -3.90482267395600    2.46541385265420
C         2.01000228327011   -5.10978365553273    2.72667994466916
C         3.26333887717861   -5.04501454935943    3.32047066198033
C         3.81664379248947   -3.80497368383521    3.61660195690978
C         3.10382213972619   -2.65626669969960    3.31266885086829
H         1.53282955520657   -6.04289069916211    2.47521357925321
H         3.79923871120742   -5.95390645480873    3.54791544866037
H         4.78862034079102   -3.73195434031497    4.07701791227141
H         3.47493692974038   -1.65706648037995    3.51640462207627
