# Supplementary material for: A Story of Three Levels of Sophistication in SCF/KS-DFT Orbital Optimization Procedures
Source: J Phys Chem A. 2024 Mar 14;128(12):2472–86. doi: 10.1021/acs.jpca.3c07647 (PMC10983011; doi:10.1021/acs.jpca.3c07647)
Supplement: Supplementary file 2 — jp3c07647_si_002.zip [file jp3c07647_si_002.zip › Coords/TM_Singlets_Triplets/182.xyz]

17
CSD_code = FOFROI | q = 0 | S = 0 | Stoichiometry = C8H2Br3MnO3 | MND = 8
Mn        5.12172984318123    3.15404379083285   13.07701220492818
Br        2.46801243693497    1.19574935803356   14.95350454777043
Br        2.10960828909403    1.40784597971288   11.38290762156689
Br        2.97444060527330    4.74269390239049   10.36057440699927
O         5.82263682054401    0.51873537645798   11.98481297931947
O         6.95386035744241    4.69723714293644   11.37480251720744
O         6.90644791817754    2.97234593066102   15.40418228839098
C         6.24604781702001    3.03543314478051   14.47216352420625
C         5.60536046867232    1.55303760218948   12.41511206149882
C         6.28137115536085    4.06840416821560   12.05157832027558
C         3.14917356078263    2.60911056305201   13.87938948767498
C         2.97649708092723    2.69289378251754   12.46889897173459
C         3.33405992506926    4.00487795896622   12.07427521806834
C         3.71194563104095    4.73672816610103   13.23416165077027
C         3.57702857387583    3.87674594432428   14.35043360740783
H         3.84997914715787    5.80822674644409   13.26729288206485
H         3.61730036944556    4.16859044238403   15.39079771011586
