# Supplementary material for: A Story of Three Levels of Sophistication in SCF/KS-DFT Orbital Optimization Procedures
Source: J Phys Chem A. 2024 Mar 14;128(12):2472–86. doi: 10.1021/acs.jpca.3c07647 (PMC10983011; doi:10.1021/acs.jpca.3c07647)
Supplement: Supplementary file 2 — jp3c07647_si_002.zip [file jp3c07647_si_002.zip › Coords/TM_Singlets_Triplets/044.xyz]

18
CSD_code = OBORIG | q = -1 | S = 0 | Stoichiometry = C4H9S4W(1-) | MND = 4
W         2.23351196550006   11.68333417457669    3.19595369062220
S         3.90268192987899   12.92554097181583    2.03590271328751
S         0.17388672223319   12.24315125800852    2.62684707129500
S         2.62026114170973    9.59466442951252    2.62060914056433
S         2.48383151345201   11.90611923924339    5.37773818836611
C         3.31054324083824   14.68985999111548    2.11363192783002
C         4.52370785490647   15.57787509434182    1.85585480082432
C         2.25324915920460   14.87523189557303    1.03174371607544
C         2.73065474201234   14.95037747304063    3.49938392477172
H         5.27969350255072   15.41200531684869    2.61994491686039
H         4.95954106584906   15.34676854140143    0.88651527723473
H         4.23038325487283   16.62703834398423    1.87075319510994
H         1.85195859405030   15.88770808181339    1.06293482899864
H         2.68231998821990   14.69415026909957    0.04786458241186
H         1.43316084742590   14.16973171119534    1.18707647311657
H         3.47052473044019   14.73307865332238    4.27159066297623
H         2.42499160863908   15.99333332849377    3.59047630987421
H         1.85219813822456   14.31323122663663    3.67267857977155
