# Supplementary material for: A Story of Three Levels of Sophistication in SCF/KS-DFT Orbital Optimization Procedures
Source: J Phys Chem A. 2024 Mar 14;128(12):2472–86. doi: 10.1021/acs.jpca.3c07647 (PMC10983011; doi:10.1021/acs.jpca.3c07647)
Supplement: Supplementary file 2 — jp3c07647_si_002.zip [file jp3c07647_si_002.zip › Coords/TM_Singlets_Triplets/195.xyz]

17
CSD_code = DUKREH | q = 0 | S = 0 | Stoichiometry = C8H4IO3Re | MND = 8
I         9.59178333408104   -1.56225336335691    7.68637515673574
Re        5.96915902606827    0.18942987918466    6.68993210011692
O         5.60298345468972   -2.63275844178527    7.89239439228119
O         4.01632320620613    1.52456329733628    8.67230421399587
O         3.81486767694578   -0.22231493307221    4.51739602412312
C         8.39634892320408   -0.03878333458171    6.83593508867399
C         7.99304431079946    1.14633899368490    7.49098060448910
H         8.26159990769576    1.42830135218701    8.49742267191876
C         7.41403243360708    2.00058715809211    6.50758077888576
H         7.17397273226762    3.04326963935676    6.65390554602743
C         7.42753314294839    1.31622156304675    5.26909534837312
H         7.18383002171564    1.74043654163525    4.30605400250886
C         8.00079882951173    0.02999650208759    5.47787643938142
H         8.28627750299624   -0.67024182795763    4.70798063303316
C         5.67163950238774   -1.58224455094191    7.44821322058548
C         4.70083705618382    0.98663821493452    7.93067886819045
C         4.57756893869144   -0.09488668985018    5.36077491067963
