# Supplementary material for: A Story of Three Levels of Sophistication in SCF/KS-DFT Orbital Optimization Procedures
Source: J Phys Chem A. 2024 Mar 14;128(12):2472–86. doi: 10.1021/acs.jpca.3c07647 (PMC10983011; doi:10.1021/acs.jpca.3c07647)
Supplement: Supplementary file 2 — jp3c07647_si_002.zip [file jp3c07647_si_002.zip › Coords/TM_Singlets_Triplets/156.xyz]

19
CSD_code = NOFPON | q = 0 | S = 0 | Stoichiometry = C9H6O3W | MND = 9
W         2.04466539064495    2.76177363698125    0.22596232847171
O         3.51653119571897    2.76176896925061    2.95842600155498
O         0.19591673159248    0.69460141003834    1.61935764376868
C         2.95329663805053    2.76182267712621    1.96062190217607
C         0.87852150559159    1.47026132282287    1.12417907351593
C         3.89473161950318    2.05285427563491   -1.11559261693843
C         2.77441365716356    1.35544576866373   -1.56702467862007
C         1.63546377386956    2.06434907991143   -2.02595677986644
H         4.79260104287077    1.51710471240013   -0.82720420682423
H         2.79408300961949    0.27300033345451   -1.63253205082914
H         0.79434569330124    1.51766787842473   -2.43828920091050
C         0.87867651996306    4.05323965235806    1.12434635070476
O         0.19619891499263    4.82889378011117    1.61969204748644
C         3.89471698288456    3.47072749306331   -1.11565805589301
C         2.77436829286330    4.16805256076033   -1.56712494741261
H         4.79255530404667    4.00654019470065   -0.82729322139716
C         1.63543988435294    3.45908158129798   -2.02599337200433
H         0.79430724770503    4.00571503691552   -2.43836271431896
H         2.79396659526546    5.25049963608426   -1.63265350266366
