# Supplementary material for: A Story of Three Levels of Sophistication in SCF/KS-DFT Orbital Optimization Procedures
Source: J Phys Chem A. 2024 Mar 14;128(12):2472–86. doi: 10.1021/acs.jpca.3c07647 (PMC10983011; doi:10.1021/acs.jpca.3c07647)
Supplement: Supplementary file 2 — jp3c07647_si_002.zip [file jp3c07647_si_002.zip › Coords/TM_Singlets_Triplets/069.xyz]

18
CSD_code = DUCMOD | q = -1 | S = 0 | Stoichiometry = C4H8OReS4(1-) | MND = 5
Re        1.15248479918559    3.63464328868334    0.71049163146795
S         3.18112857689723    3.39709079629073    1.81900840600241
S         2.44906096721449    4.33889129541719   -1.12676652180245
S        -0.07938245905108    2.42508038202837   -0.84429630871786
S         0.31189156044351    2.10374773243039    2.29297375274050
O         0.37290310443402    5.05001399747321    1.14960997146006
C         4.45022199726651    4.17404236178520    0.73899921636226
C         3.81310716668310    5.15346646255150   -0.21349225631579
C        -1.14866914401303    1.28387753778618    0.12284987018832
C        -1.32522327524144    1.78420915705242    1.53383407892299
H         5.16495588313100    4.66083723683144    1.40559681737215
H         4.94518154701766    3.36745047060283    0.19400203853292
H         4.52392465462195    5.50798291456194   -0.96272791124158
H         3.38313692170625    6.00088229987631    0.32491340159981
H        -2.09954218845963    1.22769171735704   -0.41091393133634
H        -0.66348202022512    0.30554245720948    0.11498363038915
H        -1.82420206373715    1.04537217528678    2.16431496216439
H        -1.87959602787333    2.72507771677554    1.54961915221205
