# Supplementary material for: A Story of Three Levels of Sophistication in SCF/KS-DFT Orbital Optimization Procedures
Source: J Phys Chem A. 2024 Mar 14;128(12):2472–86. doi: 10.1021/acs.jpca.3c07647 (PMC10983011; doi:10.1021/acs.jpca.3c07647)
Supplement: Supplementary file 2 — jp3c07647_si_002.zip [file jp3c07647_si_002.zip › Coords/TM_Singlets_Triplets/061.xyz]

18
CSD_code = EGAVOZ | q = -1 | S = 0 | Stoichiometry = C3H8Cl4O2Re(1-) | MND = 6
Re       -0.65117122115393    3.31708522165423    8.71953852093024
O        -0.01471548155180    3.99216708796519   10.09775670116579
Cl       -2.38912794587601    2.00243554998108    9.40507172850856
Cl       -2.24811643536548    4.85564206072194    8.10458619023992
Cl        0.72031855592838    4.22236882148195    7.08383908328050
Cl        0.56737713956432    1.37406607493673    8.50275736844385
O        -1.43676688249648    2.23129925165760    6.46954242716211
H        -0.62486199958945    2.17398895392407    5.93991542374171
C        -2.52048964008019    2.59125324796518    5.62441461701637
H        -3.33692306987138    2.84807345373148    6.30781230445698
C        -2.91805423474320    1.38471821247883    4.77319947086420
H        -3.11374102632380    0.53060451839577    5.41682338797636
H        -2.11399855881306    1.12609990628268    4.08499687131679
H        -3.81369634325439    1.60938291061731    4.19994774654059
C        -2.16787355603200    3.79980772290724    4.76490867663191
H        -1.86727696627497    4.62487640076281    5.40600760393425
H        -3.02862524583148    4.10677667448712    4.17636059710773
H        -1.34375708823522    3.56015393004981    4.09302128068139
