# Supplementary material for: A Story of Three Levels of Sophistication in SCF/KS-DFT Orbital Optimization Procedures
Source: J Phys Chem A. 2024 Mar 14;128(12):2472–86. doi: 10.1021/acs.jpca.3c07647 (PMC10983011; doi:10.1021/acs.jpca.3c07647)
Supplement: Supplementary file 2 — jp3c07647_si_002.zip [file jp3c07647_si_002.zip › Coords/TM_Singlets_Triplets/027.xyz]

19
CSD_code = FEJJOW | q = -1 | S = 0 | Stoichiometry = C7H3NO7V(1-) | MND = 5
V         0.83100583163075    1.29093721908165   10.47528621046218
O         0.80562505514435    2.99245410631488   11.44415752147953
O         0.83299828056462    5.22890467177017   11.37590345967038
O         1.10355632512619    5.49958245462260    6.04568764974280
H         1.08626834195577    6.39134478223595    6.41718582728912
O         1.06111929587486    0.21226584160610    6.59568142171438
O         0.93366117187332    0.25632804441082    8.82723578949071
O        -0.50041406802287    0.73700518008121   10.99602842176236
O         2.03884185728117    0.67224153301969   11.18818217642777
N         0.94487822275422    2.69005254752997    9.01716948625449
C         0.84846054557764    4.11702410201750   10.87180370832338
C         0.93100659814399    3.96779108436229    9.34517777693413
C         0.98287350801460    4.96510340370282    8.38558340761950
H         0.96946434047450    6.00201013615559    8.69088821744704
C         1.05034464389375    4.58737497662280    7.04361631407869
C         1.06268380476547    3.22831594170897    6.71771815723225
H         1.11279641282089    2.90143094797761    5.69201449914517
C         1.00715249091671    2.31048829071869    7.75260105700145
C         1.00137734121006    0.77404473606071    7.67627889792466
