# Supplementary material for: A Story of Three Levels of Sophistication in SCF/KS-DFT Orbital Optimization Procedures
Source: J Phys Chem A. 2024 Mar 14;128(12):2472–86. doi: 10.1021/acs.jpca.3c07647 (PMC10983011; doi:10.1021/acs.jpca.3c07647)
Supplement: Supplementary file 2 — jp3c07647_si_002.zip [file jp3c07647_si_002.zip › Coords/TM_Singlets_Triplets/030.xyz]

18
CSD_code = FURBOL | q = -1 | S = 0 | Stoichiometry = C7H3NO6V(1-) | MND = 5
C         1.93090502100479   10.46420947536161    0.94578546898100
C         1.03986340222484    9.57507859400951    1.53492160959769
H         1.04429599785209    8.53954565502990    1.23143529618852
C         0.16712923606500   10.06531099494192    2.49757738083324
H        -0.54091786928934    9.40243635912265    2.97694246585216
C         0.20226796221159   11.41145073725664    2.83723933572963
H        -0.46124693443014   11.84032093333878    3.57230211396132
C         1.12788836199396   12.22473636465435    2.19433800183694
C         1.36200682127539   13.73405094554617    2.35209312215768
C         2.97208604461116   10.20346623038418   -0.15225166421867
N         1.95598565759210   11.73765832823685    1.29000690283066
O         2.25263662016688   14.14893880897444    1.55597725360224
O         0.72647343869059   14.37149457797348    3.17599989938073
O         3.56641919805538   11.26835964335298   -0.48731532321484
O         3.14411483759732    9.07362417093294   -0.57985758996311
O         2.42177311655413   13.60472103130579   -1.04255545477751
O         4.52263354581626   13.54039360526539    0.40059014622659
V         3.09338554200798   13.02360354431246    0.20887103499577
