# Supplementary material for: A Story of Three Levels of Sophistication in SCF/KS-DFT Orbital Optimization Procedures
Source: J Phys Chem A. 2024 Mar 14;128(12):2472–86. doi: 10.1021/acs.jpca.3c07647 (PMC10983011; doi:10.1021/acs.jpca.3c07647)
Supplement: Supplementary file 2 — jp3c07647_si_002.zip [file jp3c07647_si_002.zip › Coords/TM_Singlets_Triplets/193.xyz]

19
CSD_code = RUNNUK | q = 0 | S = 0 | Stoichiometry = C8HF4MnO5 | MND = 6
Mn        6.08378779657666    1.75090164748692    5.51455074833591
F         3.07526917004045    2.98513998316298    4.34688653343657
F         4.80915377042392    5.94863935960157    5.66075146167402
F         6.22498166151950    4.88428532891079    6.89911593286183
F         4.65184142817938    3.31655669986805    2.89970180905834
C         7.27903831855657    2.39746988885423    6.70822159523963
O         4.32349574323508    0.36758867358066    3.60199094446913
O         7.26647352106227   -0.89157774283814    6.01750964869066
C         4.76873118532199    1.76058542602059    6.75718820046953
O         3.91413674141964    1.87308537733786    7.49623063893015
C         4.97262631950180    0.94478277359127    4.32880789192216
C         7.13176174388827    2.31238023966386    4.15084471803340
O         8.07472769925724    2.70063232724918    7.45814269247688
O         7.73564010443709    2.75326263519778    3.29695817287268
C         6.80497416519444    0.13052715614957    5.81773166461111
C         4.14840063463085    3.77901561729148    4.07691476720101
C         5.17474081619458    3.65551976015263    5.17956018211019
C         5.38771438528840    4.76493467163902    5.87159481384067
H         3.77550479527215    4.79967017707966    3.90319758376544
