# Supplementary material for: A Story of Three Levels of Sophistication in SCF/KS-DFT Orbital Optimization Procedures
Source: J Phys Chem A. 2024 Mar 14;128(12):2472–86. doi: 10.1021/acs.jpca.3c07647 (PMC10983011; doi:10.1021/acs.jpca.3c07647)
Supplement: Supplementary file 2 — jp3c07647_si_002.zip [file jp3c07647_si_002.zip › Coords/TM_Singlets_Triplets/137.xyz]

17
CSD_code = ROCBUG | q = 0 | S = 0 | Stoichiometry = C6H4Cl4O2W | MND = 6
W         1.27567334958853    1.27576673276756    0.00008019244387
Cl        3.47960334673621    1.08148554352637   -0.08647030431754
Cl        1.35987287722722    1.19141458175627    2.34021707039129
O         1.08708690158464   -0.59875495859202   -0.06143383408142
C        -0.13003612580743   -1.13971549861878   -0.03738357939019
C        -0.48245601359333   -2.48069275245945   -0.07541801706381
C        -1.83073706205432   -2.80995736411003   -0.03744097414860
H         0.28372325676178   -3.23744572867441   -0.13305270308759
H        -2.11782463235317   -3.84929601383556   -0.06658708366749
Cl        1.08164795805269    3.47965657899274    0.08548365413464
Cl        1.19123963439441    1.35931349859559   -2.33999558880973
C        -1.13973111621148   -0.13004707125759    0.03789502337336
O        -0.59881252652109    1.08707532213894    0.06256017438928
C        -2.48071402560622   -0.48248896591671    0.07546907772662
C        -2.80996182502123   -1.83075559883283    0.03706273660137
H        -3.84930795291079   -2.11784363753631    0.06587925585152
H        -3.23746604426643    0.28368533205750    0.13313489965375
