# Supplementary material for: A Story of Three Levels of Sophistication in SCF/KS-DFT Orbital Optimization Procedures
Source: J Phys Chem A. 2024 Mar 14;128(12):2472–86. doi: 10.1021/acs.jpca.3c07647 (PMC10983011; doi:10.1021/acs.jpca.3c07647)
Supplement: Supplementary file 2 — jp3c07647_si_002.zip [file jp3c07647_si_002.zip › Coords/TM_Singlets_Triplets/053.xyz]

19
CSD_code = GEFBUR | q = -1 | S = 0 | Stoichiometry = C6H4MoNO7(1-) | MND = 7
Mo        4.20990025283626    3.21616358806834    5.81069013724527
O         5.99216688603534    3.61934337173636    5.55442631712249
O         5.79617551841521    2.26822366513084    5.72348450675102
O         2.42490803703205    2.96842607483231    5.41524201255828
O         4.27846129381394    3.31195763964769    3.59233611047939
O         4.11577951511467    4.65892134492026    1.81356397018631
O         4.07164141571095    3.63397013408058    7.40519089478266
O         3.07184680394843    1.77113750092508    5.61719707568214
C         4.11403184761341    4.40749346103121    3.00964512796625
C         3.87746931620105    5.59035528975909    3.98634758394006
N         3.86818745757561    5.27050295125369    5.27667151000334
C         3.67319604862154    6.22728358711466    6.17818280295673
H         3.67782199539396    5.89193467233255    7.20802807044053
C         3.48129614937401    7.55050696449425    5.81953919876481
H         3.32819903669231    8.29813864629563    6.58254570718220
C         3.49088957827892    7.89535197402408    4.47361698571511
H         3.34533037550907    8.92123924227077    4.16527544443882
C         3.69158543205825    6.89426712389408    3.54175590549601
H         3.71251303977508    7.07568276818825    2.47796063828866
