# Supplementary material for: A Story of Three Levels of Sophistication in SCF/KS-DFT Orbital Optimization Procedures
Source: J Phys Chem A. 2024 Mar 14;128(12):2472–86. doi: 10.1021/acs.jpca.3c07647 (PMC10983011; doi:10.1021/acs.jpca.3c07647)
Supplement: Supplementary file 2 — jp3c07647_si_002.zip [file jp3c07647_si_002.zip › Coords/TM_Singlets_Triplets/099.xyz]

19
CSD_code = XEFKAU | q = 0 | S = 0 | Stoichiometry = C6H7Cl4NTi | MND = 5
Ti        4.81568474212254    2.53747388300229    7.13397635088100
Cl        6.67666234800564    1.55632192715480    7.55659520079076
Cl        3.93969248635341    2.98489577888991    9.03661074210371
Cl        3.70454088942951    0.64110840535196    6.75132718092798
Cl        5.73228325013091    4.53934185733415    6.77684070860782
N         3.78379545862951    3.08334709042950    5.47565764800804
C         4.27125465687079    2.82931750396949    4.25698467714888
C         5.59938337334184    2.14832054436958    4.20823592880558
H         6.34997299243431    2.77227464043518    4.71317017657408
H         5.91270285536310    1.97275849089408    3.18180751459349
H         5.54006819362442    1.18656530679569    4.73718209274552
C         3.55701709789916    3.19353689083401    3.11915005201395
H         3.96019762498862    2.98104505741437    2.14139523588245
C         2.33357257155655    3.82556624022035    3.25765660144866
H         1.76558605305272    4.11431689370082    2.38659544813708
C         1.84722907464408    4.08315316481473    4.53305420898851
H         0.89936757944173    4.57499665252037    4.67952323419396
C         2.60746550901418    3.69298224751897    5.62045038886568
H         2.27722324308547    3.86767742433873    6.64458660927591
