# Supplementary material for: A Story of Three Levels of Sophistication in SCF/KS-DFT Orbital Optimization Procedures
Source: J Phys Chem A. 2024 Mar 14;128(12):2472–86. doi: 10.1021/acs.jpca.3c07647 (PMC10983011; doi:10.1021/acs.jpca.3c07647)
Supplement: Supplementary file 2 — jp3c07647_si_002.zip [file jp3c07647_si_002.zip › Coords/TM_Singlets_Triplets/110.xyz]

18
CSD_code = AQAPEP | q = 0 | S = 0 | Stoichiometry = C5H7Cl2O3V | MND = 5
V         2.89482393541915    7.12550788804657    6.26361155123615
Cl        4.08290631057065    7.79459743648860    4.76667923565434
Cl        4.06730039225429    7.63092401953820    7.88372616164087
O         2.90583583776784    5.60497825619034    6.28939532436010
O         1.30293801348379    6.77678634422397    4.32082043134371
O         1.44309845817903    7.78406201938236    6.68959365900201
C        -0.82415013901590    6.19527643407031    3.43065608255880
H        -0.26074438817773    6.03372884440495    2.51603062958807
H        -1.61782218558108    6.91779857467722    3.25571409348322
H        -1.28018052160262    5.25818365049308    3.74313361326794
C         0.09720555916460    6.68161058038625    4.52082703571479
C        -0.53938021099233    7.02215507668563    5.77843206981344
H        -1.59787473738901    6.85090526192041    5.88541158202293
C         0.17035251750588    7.55546258990631    6.80876714670511
C        -0.42989497730813    7.90995723981715    8.13942669624602
H         0.09058009264523    7.34488296960940    8.91528123388499
H        -1.48992554931958    7.68112232242859    8.16687975436928
H        -0.27666840760382    8.97076049173031    8.34091369910824
