# Supplementary material for: A Story of Three Levels of Sophistication in SCF/KS-DFT Orbital Optimization Procedures
Source: J Phys Chem A. 2024 Mar 14;128(12):2472–86. doi: 10.1021/acs.jpca.3c07647 (PMC10983011; doi:10.1021/acs.jpca.3c07647)
Supplement: Supplementary file 2 — jp3c07647_si_002.zip [file jp3c07647_si_002.zip › Coords/TM_Singlets_Triplets/115.xyz]

19
CSD_code = RIXREW | q = 0 | S = 0 | Stoichiometry = C4H8Cl5OTa | MND = 6
Ta       -1.03704319906779   13.32527515355943    6.61524161395660
Cl       -1.37253394264396   12.70687567070027    4.40811638210843
Cl        1.19675920191999   12.78417586212150    6.35970001492356
Cl       -0.74081758586250   13.25655737784909    8.91109410415810
Cl       -3.31687388074385   13.13534905165102    6.95992032648933
Cl       -0.90228853664765   15.53469678699988    6.32494447388090
O        -1.17991291210570   10.90314912900334    6.93181966117618
C        -0.50070324125271    9.92939560700728    6.12868682772725
H         0.56312627165568    9.95170448919490    6.39366034634256
H        -0.61619172840743   10.21970514505083    5.08130639759028
C        -1.14342332928102    8.58962931673508    6.47061076520089
H        -0.45876455475895    7.75787960296001    6.32801492885707
H        -2.03190054687528    8.42947686078879    5.86017168667129
C        -1.53531634290725    8.79723217372216    7.93240373063760
H        -0.66748849962175    8.66774640928890    8.57876399299647
H        -2.32620263835982    8.12774618492690    8.25971643499908
C        -1.98001677661368   10.25558035079755    7.92904984058373
H        -3.03350208952030   10.36049993186991    7.64302104206562
H        -1.81250566890598   10.77112489577316    8.87805742963505
