# Supplementary material for: A Story of Three Levels of Sophistication in SCF/KS-DFT Orbital Optimization Procedures
Source: J Phys Chem A. 2024 Mar 14;128(12):2472–86. doi: 10.1021/acs.jpca.3c07647 (PMC10983011; doi:10.1021/acs.jpca.3c07647)
Supplement: Supplementary file 2 — jp3c07647_si_002.zip [file jp3c07647_si_002.zip › Coords/TM_Singlets_Triplets/058.xyz]

19
CSD_code = PEHCIQ | q = -1 | S = 0 | Stoichiometry = C9H4MnO5(1-) | MND = 8
Mn       -0.12183030315891    4.14753042804603   -0.05840228714165
O         2.03729467332647    0.80093466289323    1.26785782402647
O        -0.06013601879019    0.50358853123561    2.02255327181588
O        -0.25883143740713    1.59863732457528   -1.50627775936301
O         1.18434856482761    5.78115407061133   -2.11350513033514
O        -2.79635006350403    5.17518494115299   -0.68218963413537
C         0.88645450077451    1.13149174135803    1.55021887318955
C         0.59999507342347    2.68428274351701    1.36542457801626
C         1.59850249828227    3.67103482803020    1.12191407185960
H         2.62399150768096    3.44157588749056    0.86316138501029
C         1.10184735554044    4.93343419998789    1.52700727541094
H         1.68339656024924    5.84487089203508    1.62700299855147
C        -0.22220418887682    4.74612914837566    2.00514531003337
H        -0.81245614677743    5.49142588487157    2.52958980232753
C        -0.53234866456749    3.36911821346766    1.89251868384516
H        -1.39542406672516    2.87237775287447    2.31628572018389
C        -0.21703485359790    2.60890529399823   -0.96643176171429
C         0.65339332489896    5.12486520472451   -1.31900040629289
C        -1.73660831559873    4.76195825075451   -0.45897281528787
