# Supplementary material for: A Story of Three Levels of Sophistication in SCF/KS-DFT Orbital Optimization Procedures
Source: J Phys Chem A. 2024 Mar 14;128(12):2472–86. doi: 10.1021/acs.jpca.3c07647 (PMC10983011; doi:10.1021/acs.jpca.3c07647)
Supplement: Supplementary file 2 — jp3c07647_si_002.zip [file jp3c07647_si_002.zip › Coords/TM_Singlets_Triplets/000.xyz]

19
CSD_code = BOGJIR | q = -1 | S = 0 | Stoichiometry = C4H4N4O2S4Sc(1-) | MND = 6
Sc        0.22163523497958   -0.14816456325317   -0.14452681324171
S        -4.58202848831755   -0.79950164510843    0.18981987746774
S         0.15868657725967    3.76570409967155    2.73350319644531
O        -0.05811983002061   -1.24424897258948    2.17722356190121
H        -0.89212985200574   -0.96230281994241    2.57554761398077
H        -0.10564011838169   -2.20547831014142    2.08077639124729
N        -1.86099548156246   -0.43833332734242   -0.10145847955049
N         0.27028650709831    1.50458631444495    1.15473141064130
C        -3.02739806696245   -0.59402596498957    0.01249723087420
C         0.23185151447612    2.47025769184118    1.83525265220768
S         3.94520598575888    1.47190978838139   -2.81661682015286
S         1.17170222698333   -4.89706102214447   -0.56484698674904
O        -0.64318272265828    1.71142662449661   -1.71455191506461
H         0.10426669764814    2.20315729596578   -2.08201897401032
H        -1.17482495223192    2.34456024282918   -1.21431627588738
N         1.89128021031133    0.46735920823327   -1.27101095252880
N         0.67363789383005   -2.18642122822381   -0.42057897380186
C         2.78276679237535    0.88215886649433   -1.92795447693581
C         0.89299987126695   -3.34558227856869   -0.50147126680740
