# Supplementary material for: A Story of Three Levels of Sophistication in SCF/KS-DFT Orbital Optimization Procedures
Source: J Phys Chem A. 2024 Mar 14;128(12):2472–86. doi: 10.1021/acs.jpca.3c07647 (PMC10983011; doi:10.1021/acs.jpca.3c07647)
Supplement: Supplementary file 2 — jp3c07647_si_002.zip [file jp3c07647_si_002.zip › Coords/TM_Singlets_Triplets/261.xyz]

18
CSD_code = JEBNIN | q = 0 | S = 0 | Stoichiometry = C5H2CoF5O4S | MND = 5
Co        0.91325932399668    3.45994195833966    6.55146549090296
S         3.95755772600666    2.66262855068164    5.46224960479851
C         2.29223757569948    2.07872650712737    6.06591842540708
C         1.07561755580015    4.14303430086649    4.84127722853718
O         1.23204852929951    4.53695732566789    3.79502543003845
C        -0.35174565777506    4.59878011040965    7.00015685555906
O        -1.16151294512557    5.34353196323776    7.28632892754832
C        -0.05956273069895    1.97536121665708    6.90264944305317
O        -0.56034452691122    0.97207353110537    7.08467154055679
C         2.12297370588713    4.15425533729562    7.76255226937687
O         2.90904791847472    4.55254692032345    8.46803412346206
F         3.63765989567878    4.31219985149414    5.56877367376490
F         5.42108099864710    3.09512858851631    4.93188935594374
F         4.58611890053698    2.71383825834866    7.00590803962965
F         3.45523737236117    2.69735326038507    3.87242811493328
F         4.46259924938517    1.08330387960905    5.28790825138052
H         2.63040272534761    1.44125285508522    6.88255712913140
H         2.03612438338953    1.42898558484962    5.22930609597609
