# Supplementary material for: A Story of Three Levels of Sophistication in SCF/KS-DFT Orbital Optimization Procedures
Source: J Phys Chem A. 2024 Mar 14;128(12):2472–86. doi: 10.1021/acs.jpca.3c07647 (PMC10983011; doi:10.1021/acs.jpca.3c07647)
Supplement: Supplementary file 2 — jp3c07647_si_002.zip [file jp3c07647_si_002.zip › Coords/TM_Singlets_Triplets/185.xyz]

18
CSD_code = AMOMOE | q = 0 | S = 0 | Stoichiometry = C4H8ClOS3Tc | MND = 5
Tc       -4.89924485794801   -1.60609355099604   -5.36284045020484
Cl       -3.53667970239477   -2.97310202822601   -4.21312383223071
S        -2.98878992222749   -0.89387697536376   -6.44424645594675
S        -6.10769003261204   -0.47683316997937   -7.23582117868679
S        -5.85384706632524   -3.53852243542180   -6.18889770994289
O        -5.62069858568684   -0.71378837417987   -4.19340928871813
C        -3.56048325331788    0.48030000943433   -7.51508382952049
H        -3.80643626376820    1.32596601042210   -6.87261210464606
H        -2.71596113312659    0.74552564232450   -8.15173734384093
C        -4.74918055037495    0.06158236379662   -8.35219933139092
H        -4.48698184249846   -0.77308829547384   -9.00266828349295
H        -5.13264716914566    0.89193899730273   -8.94592421080745
C        -6.83457144820241   -1.88155474455084   -8.17374967152953
H        -7.68037047614787   -1.48724081236478   -8.73789106644921
H        -6.07755575262281   -2.26846598636565   -8.85635895781845
C        -7.26882471515382   -2.95192496259781   -7.19670675922192
H        -7.65117048873457   -3.82463141972697   -7.72692186796141
H        -8.03486673971247   -2.57999026803382   -6.51600765759070
