# Supplementary material for: A Story of Three Levels of Sophistication in SCF/KS-DFT Orbital Optimization Procedures
Source: J Phys Chem A. 2024 Mar 14;128(12):2472–86. doi: 10.1021/acs.jpca.3c07647 (PMC10983011; doi:10.1021/acs.jpca.3c07647)
Supplement: Supplementary file 2 — jp3c07647_si_002.zip [file jp3c07647_si_002.zip › Coords/TM_Singlets_Triplets/066.xyz]

18
CSD_code = EZASED | q = -1 | S = 0 | Stoichiometry = C6H4Br2N2O3Re(1-) | MND = 6
Re        1.25183166181360    2.37041503591647    6.97747860878687
Br        2.40212993790017    4.06311391293439    8.56934581623888
Br       -1.07208425137689    2.90064299697824    7.99432191821688
O        -0.11208678663026    0.50752607176464    4.92745072190864
O         1.66675563245235    0.14084822251677    9.07902978655279
O         3.98476878023478    1.93065180941189    5.60872302140252
N         0.82305532402823    4.18177433236199    5.67560739299349
N         0.46158380858910    5.50726750772987    3.97522504887300
H         0.38999347292061    5.83429504989593    3.02597089628749
C         0.37692760273653    1.21007967384947    5.70688539983666
C         1.52748807733341    0.94957180753558    8.26945742713235
C         2.96874184678269    2.10878473928780    6.13312392628784
C         0.85097760822729    4.27838904919212    4.37020135832821
H         1.14038564541007    3.49527826035969    3.69594037806750
C         0.17081162591230    6.22209579095771    5.10454998020562
H        -0.16656701650760    7.23676208008749    5.07270516814294
C         0.40016973085747    5.38419731330135    6.15189854729751
H         0.28841729931684    5.56990634591859    7.20288460344064
