# Supplementary material for: A Story of Three Levels of Sophistication in SCF/KS-DFT Orbital Optimization Procedures
Source: J Phys Chem A. 2024 Mar 14;128(12):2472–86. doi: 10.1021/acs.jpca.3c07647 (PMC10983011; doi:10.1021/acs.jpca.3c07647)
Supplement: Supplementary file 2 — jp3c07647_si_002.zip [file jp3c07647_si_002.zip › Coords/TM_Singlets_Triplets/254.xyz]

19
CSD_code = FRMTFE | q = 0 | S = 0 | Stoichiometry = C8H6FeO4 | MND = 8
Fe       -0.56903373967566    2.24981285661925    2.18896769818037
O        -2.45046194124419    1.94891269597321    4.24152860599288
O        -2.88472767623868    1.48610496730163    0.63682526230628
O        -0.75848595076639    4.29066628180937    1.83816938711481
O        -2.45511761901589    4.01249737302501    3.22808394843838
C        -1.93110608655767    2.57728855111528    3.38695844141303
C        -1.94176168152064    1.79429399097943    1.21346768230819
C        -1.72573807180495    4.72818412935478    2.44473435263455
C         1.69882762759382    2.26532252279287    2.31053851393767
C         1.17158186607322    1.81898141360723    3.55141639156729
C         0.49015148486005    0.60820062097690    3.31739757895630
C         0.57879847920037    0.31866212988921    1.93234545297357
C         1.33902688904228    1.33841704838176    1.31261882857712
H        -2.03303838535085    5.77909039644582    2.37016811105184
H         2.34041635968769    3.12073893653674    2.17360441276488
H         1.38190151408673    2.25087902535449    4.51523390739766
H         0.04709922169857   -0.02598003672063    4.06588543250150
H         0.22892168533753   -0.58383511766850    1.45775169629380
H         1.67144602459502    1.34866221422585    0.28940429558966
