# Supplementary material for: A Story of Three Levels of Sophistication in SCF/KS-DFT Orbital Optimization Procedures
Source: J Phys Chem A. 2024 Mar 14;128(12):2472–86. doi: 10.1021/acs.jpca.3c07647 (PMC10983011; doi:10.1021/acs.jpca.3c07647)
Supplement: Supplementary file 2 — jp3c07647_si_002.zip [file jp3c07647_si_002.zip › Coords/TM_Singlets_Triplets/126.xyz]

19
CSD_code = LORSUH | q = 0 | S = 0 | Stoichiometry = C6H5BrCrN2O4 | MND = 8
Cr        2.13286657223713    1.15178661562359    2.89263778420850
Br        1.84192779474166    3.17889430344675    4.14776931144682
N         2.93657945045446    0.26413896060816    4.04567202913834
N         3.60923456624362    1.48945282863094    2.21101209511279
C        -0.02361779004002    0.40655221196839    2.93455552697944
C         0.79490395026422   -0.55405220129252    2.28137615899877
H         0.89818414452556   -1.58590693798097    2.58415750104518
C         1.29489966288825    0.03498568621191    1.10573497932878
H         1.85663899829587   -0.47433021941287    0.33679172055202
C         0.77377454744258    1.35323639433993    1.01149804225814
H         0.87486132266669    2.01079235564545    0.15911070617108
C        -0.04479149647654    1.57601522888088    2.12468202349692
H        -0.65561204332345    2.44734296194703    2.31310039914807
C        -0.82916909317022    0.14221089571115    4.13514134815744
O         3.55658950524315   -0.41324861339133    4.74794775751877
O         4.65851655851641    1.59074699017679    1.72907260898651
O        -1.63788590055593    1.16494983839319    4.44525166675636
O        -0.78404908651484   -0.88251357563578    4.77132400857161
H        -2.13195166343857    0.97254627612901    5.25666433212458
