# Supplementary material for: A Story of Three Levels of Sophistication in SCF/KS-DFT Orbital Optimization Procedures
Source: J Phys Chem A. 2024 Mar 14;128(12):2472–86. doi: 10.1021/acs.jpca.3c07647 (PMC10983011; doi:10.1021/acs.jpca.3c07647)
Supplement: Supplementary file 2 — jp3c07647_si_002.zip [file jp3c07647_si_002.zip › Coords/TM_Singlets_Triplets/249.xyz]

17
CSD_code = ACODUR | q = 0 | S = 0 | Stoichiometry = C8H5FeNO2 | MND = 8
Fe        0.55217431195427   -0.37628364466546    8.14824448918557
C        -0.33790450477248   -0.10474204165663    9.76464447397215
C        -0.70319197578370   -1.54779792239776    7.80002075601919
O         1.95669875249975   -2.48408729305920    9.55011171236240
C         1.43584433527209   -1.63762762705269    8.98444445055109
C         2.09503244236834    0.43157179322031    6.67796863578357
H         2.93476313913513   -0.09398480607096    6.25396401642847
O        -1.50920351297229   -2.34032467122479    7.62639787340430
N        -0.86989942841528    0.18619949912892   10.73651898639555
C         0.88328753649036    1.89899389739655    7.96263408968665
H         0.62810518443117    2.65067848325780    8.69141091505586
C         2.12853703958310    1.24006174401258    7.85068308976885
H         3.00350022915305    1.44268849441884    8.44745556283504
C         0.05889810292600    1.45974661847390    6.89967763576603
H        -0.90908328901439    1.86239469529835    6.64813137104885
C         0.82291221907506    0.57140952698664    6.09074004844232
H         0.51472941806979    0.16560325393384    5.14095189329410
