# Supplementary material for: A Story of Three Levels of Sophistication in SCF/KS-DFT Orbital Optimization Procedures
Source: J Phys Chem A. 2024 Mar 14;128(12):2472–86. doi: 10.1021/acs.jpca.3c07647 (PMC10983011; doi:10.1021/acs.jpca.3c07647)
Supplement: Supplementary file 2 — jp3c07647_si_002.zip [file jp3c07647_si_002.zip › Coords/TM_Singlets_Triplets/089.xyz]

15
CSD_code = HURBIG | q = -1 | S = 0 | Stoichiometry = C3H4Cl5N2Os(1-) | MND = 6
Os        3.61367954386295    2.69534654496670    8.85337199070519
Cl        5.00150352798791    4.50241757595796    8.36878821607710
Cl        1.98606449158083    4.18265773141367    9.60803338059277
Cl        2.13593865333457    0.93353775561809    9.13371124300884
Cl        5.15521289553533    1.25159794759785    7.90259410022497
Cl        4.48977722912684    2.43283925548928   10.92720545145013
N         2.80344927959381    2.96324934920878    6.94636793209200
N         1.96167517223478    3.96048159906283    5.20115673633788
H         1.62193980521946    4.69202982482714    4.59906071933571
C         2.45369253417367    4.12253780187326    6.44209631044890
H         2.54771608821843    5.06231179492457    6.95014710851457
C         2.00580399422844    2.62529199511232    4.91132274815206
H         1.66839128795077    2.22884941189081    3.97639517901466
C         2.53304458086126    2.01566588424816    6.00850466179618
H         2.73871091609086    0.98068552780826    6.19614422224888
