# Supplementary material for: A Story of Three Levels of Sophistication in SCF/KS-DFT Orbital Optimization Procedures
Source: J Phys Chem A. 2024 Mar 14;128(12):2472–86. doi: 10.1021/acs.jpca.3c07647 (PMC10983011; doi:10.1021/acs.jpca.3c07647)
Supplement: Supplementary file 2 — jp3c07647_si_002.zip [file jp3c07647_si_002.zip › Coords/TM_Singlets_Triplets/134.xyz]

19
CSD_code = HAHRUD | q = 0 | S = 0 | Stoichiometry = C7H4O6SW | MND = 6
W         2.85410588920849    1.39446781443447    1.79368052024619
S         3.73007623091481    2.24883584488725   -0.53511703899893
C         2.14091186779197    0.73506016127136    3.51562985564166
O         1.72455669966796    0.35306940720789    4.51085980725169
C         2.24041314749602   -0.26043021906980    0.85160366669978
O         1.87672774663526   -1.20580970220438    0.33118109208404
C         1.11782301244848    2.28828224494828    1.35904880350780
O         0.12155374804870    2.78574561625156    1.12066226433886
C         3.47346853454225    3.06025847606611    2.70064769526495
O         3.82704513666717    4.00483612606566    3.23436654970417
C         4.59936539328924    0.51059437589066    2.18644166878661
O         5.59441498154675    0.00481388424054    2.42337736118796
C         5.22034334778069    2.84872414606689   -0.22354182746155
O         5.67669773088716    2.79720217556155    1.02589152240551
C         6.08220830469332    3.44561639177504   -1.27933138480732
H         6.56580865025217    3.17141233015000    1.12828227729417
H         6.32899699930103    4.47895064935433   -1.02949480443149
H         7.01611402332981    2.88760499137755   -1.36716572128633
H         5.56826855549750    3.42576528572214   -2.23502230742718
