# Supplementary material for: A Story of Three Levels of Sophistication in SCF/KS-DFT Orbital Optimization Procedures
Source: J Phys Chem A. 2024 Mar 14;128(12):2472–86. doi: 10.1021/acs.jpca.3c07647 (PMC10983011; doi:10.1021/acs.jpca.3c07647)
Supplement: Supplementary file 2 — jp3c07647_si_002.zip [file jp3c07647_si_002.zip › Coords/TM_Singlets_Triplets/255.xyz]

19
CSD_code = PYZTCI | q = 0 | S = 0 | Stoichiometry = C8H4FeN2O4 | MND = 5
C        -1.00123316272902    0.40890926248938    1.57689977170529
C        -0.20760794386883    2.67436463431945    1.29671490761085
C        -2.96134388798083    1.55242160826992    0.42727474334223
C        -2.20563303364183    1.42665332018661    3.42186255498142
C        -3.76103232213353    4.02702260006302    2.81746296258263
C        -4.37176987908282    5.26306402626218    2.95798052270032
C        -2.92014818830592    6.16814017374952    1.50721779718389
C        -2.29328751576407    4.94208014957151    1.35028740049520
Fe       -1.80049687202731    1.95910369102834    1.74711138311516
H        -4.13233671868874    3.16738326627639    3.35767733321057
H        -5.22221039357176    5.39085652002923    3.61250370012770
H        -2.57631768543404    7.03974934045756    0.96872183739103
H        -1.45283918204837    4.83801174420416    0.67853867478769
N        -2.70039360090742    3.84339291056758    2.01080110888979
N        -3.95815460433205    6.34004174672110    2.30968263263159
O        -0.46414214052199   -0.60051825438454    1.47821140959942
O         0.84210757282113    3.03954537029385    1.00284740056831
O        -3.67635268351961    1.24799366403261   -0.41776801838726
O        -2.41890775826284    1.00538422586180    4.46987187746365
