# Supplementary material for: A Story of Three Levels of Sophistication in SCF/KS-DFT Orbital Optimization Procedures
Source: J Phys Chem A. 2024 Mar 14;128(12):2472–86. doi: 10.1021/acs.jpca.3c07647 (PMC10983011; doi:10.1021/acs.jpca.3c07647)
Supplement: Supplementary file 2 — jp3c07647_si_002.zip [file jp3c07647_si_002.zip › Coords/TM_Singlets_Triplets/068.xyz]

19
CSD_code = PIBFAH | q = -1 | S = 0 | Stoichiometry = C6H5Cl3O4Tc(1-) | MND = 6
Tc        2.25514918636774    0.99742884071789    3.50506861364093
Cl        3.53710289281789   -0.97255389092504    3.79475263712407
Cl        0.36786242586718   -0.09800621118025    4.12552404834082
Cl        0.97858529944694    2.83496675378984    2.72689691344581
O         2.66244368717596    1.66986065789646    4.92754746783606
O         3.63107799329994    0.54260045017451   -1.48858679975970
O         2.07173598388777    0.37855701159221    1.73644984535388
O         4.06394396811348    1.88027471383010    2.30579926554003
C         1.60858324084665   -0.67956119120871   -0.99634227115015
C         2.72681444253621    0.19614219764159   -0.53477756901201
C         2.86302695814250    0.64335322443295    0.75476314858238
C         3.98939553228028    1.50457272066747    1.12555388447378
C         4.89370411069649    1.82117268238166    0.06538955270040
C         4.65710643510373    1.32081838501535   -1.17120008924840
H         1.78194526399357   -0.99037985733535   -2.02334966664983
H         0.66154008093093   -0.14394137594703   -0.93078414202724
H         1.53510044017514   -1.55289240262415   -0.34970467705361
H         5.74674288901252    2.44894206355247    0.25982634420535
H         5.29543916930507    1.51524522752802   -2.02192650634255
