# Supplementary material for: A Story of Three Levels of Sophistication in SCF/KS-DFT Orbital Optimization Procedures
Source: J Phys Chem A. 2024 Mar 14;128(12):2472–86. doi: 10.1021/acs.jpca.3c07647 (PMC10983011; doi:10.1021/acs.jpca.3c07647)
Supplement: Supplementary file 2 — jp3c07647_si_002.zip [file jp3c07647_si_002.zip › Coords/TM_Singlets_Triplets/166.xyz]

18
CSD_code = DUGSIH | q = 0 | S = 0 | Stoichiometry = C9H6Cl2Mo | MND = 11
Mo        5.24895798138086    2.86771899981928    5.83361677401032
Cl        3.18575870518497    2.13274077985051    5.04722462454818
Cl        5.49749243373210    4.49847605837570    4.21796522339381
C         4.16840199925195    2.70021411221211    7.80898967358083
C         3.86338793213092    4.01843103391552    7.33729190009317
C         4.95424920696614    4.83724252005513    7.08414648205489
C         6.25138458014017    4.25418568880844    7.28729978333667
C         5.83261507863202    0.57956238423643    6.91325618514633
C         6.80860308274298    1.56351308507773    6.34107395441784
C         7.44190824178543    2.13375238640183    5.21856204016621
C         6.32280887099422    1.44368216828542    4.68418416341418
C         5.76208647345083    0.55167497519706    5.56306086788288
H         3.31020861961522    2.04307036525092    7.91502928982885
H         4.81680202077819    2.63398450100254    8.67912443691994
H         2.84340845992206    4.35802428547281    7.17543303929466
H         4.83105318649036    5.85117634351433    6.70853598819947
H         7.07777436458012    4.88633372153636    6.96601652038131
H         6.44829876222201    3.84201659098823    8.27588905333119
