# Supplementary material for: A Story of Three Levels of Sophistication in SCF/KS-DFT Orbital Optimization Procedures
Source: J Phys Chem A. 2024 Mar 14;128(12):2472–86. doi: 10.1021/acs.jpca.3c07647 (PMC10983011; doi:10.1021/acs.jpca.3c07647)
Supplement: Supplementary file 2 — jp3c07647_si_002.zip [file jp3c07647_si_002.zip › Coords/TM_Singlets_Triplets/015.xyz]

19
CSD_code = LUXDUF | q = -1 | S = 0 | Stoichiometry = C7H3NO7V(1-) | MND = 5
V        11.90342321754229    9.65520024098165    4.85450324478383
O         9.86622987940586    6.16839625442821    4.94232023716250
O        10.47035989402114    8.32264061792252    4.91440530397446
O        15.93339604406650    9.52007493927096    4.78218973531545
O        13.78786721261258   10.14720062823160    4.82349985818833
O        11.47293068906094   10.36174228865930    3.56372195951763
O        11.50100365076629   10.43820074472431    6.10940990824023
O        14.87567710453003    4.30997973904185    4.81396784812997
N        12.87958905224002    7.88177262519073    4.86431352898755
C        10.68053941010076    7.07767263100152    4.91698737314289
C        12.18345243657718    6.76128251938459    4.88199585688926
C        12.80133718174677    5.52191523088633    4.86641144371957
H        12.19929099463793    4.62408552203946    4.88109886013229
C        14.19586841942735    5.47984198827868    4.83087504198502
C        14.91426552182292    6.67852454478999    4.81130106956897
H        15.99165524493971    6.68245069210683    4.78270350369172
C        14.20091089182351    7.86471887322883    4.82893624763498
C        14.73287021935742    9.30800494909744    4.80885411404831
H        14.25463293532081    3.56979497073522    4.82640486488702
