# Supplementary material for: A Story of Three Levels of Sophistication in SCF/KS-DFT Orbital Optimization Procedures
Source: J Phys Chem A. 2024 Mar 14;128(12):2472–86. doi: 10.1021/acs.jpca.3c07647 (PMC10983011; doi:10.1021/acs.jpca.3c07647)
Supplement: Supplementary file 2 — jp3c07647_si_002.zip [file jp3c07647_si_002.zip › Coords/TM_Singlets_Triplets/028.xyz]

19
CSD_code = HUBPIF | q = -1 | S = 0 | Stoichiometry = C7H3NO7V(1-) | MND = 5
V         3.61389411574328    1.86026351167092    9.12773776283297
O         3.99388250225549    1.31187327844958   10.95677690093082
O         4.43218090735328    1.88570591629155   13.07243629869534
N         3.52046490782175    3.57946299832159   10.18963488466018
O         3.82327402429030    7.10457451844547   12.24520645686250
O         4.96639652280907    1.51849172734099    8.48908379295236
C         4.13665494690687    2.12537476254029   11.91403722346050
C         3.87410510834876    3.57205746041753   11.46316077718232
C         3.27521704706905    4.71038180818155    9.55636428425852
C         2.93154746917238    4.42403507542705    8.08712502823184
O         2.62927887879618    5.34131043637514    7.34042650078217
O         3.00491910846748    3.19013920738112    7.82777430762463
C         3.35962366868224    5.93502593454574   10.19779429647170
H         3.15298637133823    6.84240734305579    9.64773172916779
C         3.71963777300378    5.95053960990099   11.54621924634290
C         3.98623730364313    4.74171067910290   12.19514912995650
H         4.27609034857003    4.71813054653212   13.23288181308088
O         2.54485499967695    0.80518655441519    8.82677975441286
H         3.62115399605172    7.85412863160447   11.66997981209325
