# Supplementary material for: A Story of Three Levels of Sophistication in SCF/KS-DFT Orbital Optimization Procedures
Source: J Phys Chem A. 2024 Mar 14;128(12):2472–86. doi: 10.1021/acs.jpca.3c07647 (PMC10983011; doi:10.1021/acs.jpca.3c07647)
Supplement: Supplementary file 2 — jp3c07647_si_002.zip [file jp3c07647_si_002.zip › Coords/TM_Singlets_Triplets/087.xyz]

19
CSD_code = PAHMAN | q = -1 | S = 0 | Stoichiometry = C6H5Cl4N2OOs(1-) | MND = 6
Os        2.84144908784819    1.58074895195813    1.94089152607763
N         3.84385792702040   -0.17109911603626    1.77356714044034
C         3.17132335958199   -1.10962087980900    1.09411497512593
C         1.81674590621956   -0.71844505169560    0.56948949637964
N         1.51756908028605    0.53759087660322    0.89266082406231
H         0.60681719788557    0.84770515816371    0.55771209475871
O         1.12207792554631   -1.50276062643073   -0.06913139751528
C         3.68899315806917   -2.37859022375204    0.88181165220992
H         3.08869924543809   -3.08189264741192    0.32575034067937
C         4.93887489978640   -2.68812445238739    1.38600114213773
H         5.36917544990414   -3.66788834009724    1.23843011521792
C         5.62757779145424   -1.70752236594475    2.08766149163399
H         6.60579674615928   -1.89973022952560    2.50017619952320
C         5.04593622451463   -0.46490061564222    2.25862867077908
H         5.54589875882412    0.32915253102994    2.79903934791446
Cl        4.48215383738464    2.63472745278055    3.14846907182992
Cl        1.90939035748421    0.74909472129151    3.89834817584703
Cl        1.48676583332110    3.42694694192663    1.97651113408414
Cl        3.84969721327190    2.24640791497911   -0.04123200118600
