# Supplementary material for: A Story of Three Levels of Sophistication in SCF/KS-DFT Orbital Optimization Procedures
Source: J Phys Chem A. 2024 Mar 14;128(12):2472–86. doi: 10.1021/acs.jpca.3c07647 (PMC10983011; doi:10.1021/acs.jpca.3c07647)
Supplement: Supplementary file 2 — jp3c07647_si_002.zip [file jp3c07647_si_002.zip › Coords/TM_Singlets_Triplets/084.xyz]

19
CSD_code = NAPKUK | q = -1 | S = 0 | Stoichiometry = C5H7Cl4O2Os(1-) | MND = 6
Os       10.18707600526183    1.61862741921423    9.27192396248351
Cl        8.78493768474417    3.39838744028768    8.89989809368878
Cl       11.42537786518539   -0.31222767236555    9.25395642794435
Cl       11.93720337187023    2.92200532639925    9.87691699232438
Cl        9.57547220607432    1.39128593153195   11.44092631906393
O        10.73752132446053    1.81676156577405    7.25014812117209
O         8.56314792179913    0.41717322039141    8.68628032686059
C        10.68700440762152    1.57594996523650    4.90833674018496
H        11.57171091208060    2.19896659063840    5.00377608481357
H         9.94798613682904    2.08497282606764    4.29346758245557
H        10.95405317106525    0.63634097406305    4.42939761458193
C        10.11521699872013    1.30587317175361    6.28791841014578
C         8.95931290757200    0.51705482157383    6.34225347353684
H         8.56473912459822    0.17562936939199    5.39667420716082
C         8.27084497346523    0.13306782741132    7.49740946178428
C         7.01866428839071   -0.70406489209694    7.32047695593278
H         6.95637519333713   -1.42833877582579    8.12880773400551
H         7.00991225983064   -1.21119294334906    6.36036865811652
H         6.15344324709591   -0.04577216609820    7.38756283374566
