# Supplementary material for: A Story of Three Levels of Sophistication in SCF/KS-DFT Orbital Optimization Procedures
Source: J Phys Chem A. 2024 Mar 14;128(12):2472–86. doi: 10.1021/acs.jpca.3c07647 (PMC10983011; doi:10.1021/acs.jpca.3c07647)
Supplement: Supplementary file 2 — jp3c07647_si_002.zip [file jp3c07647_si_002.zip › Coords/TM_Singlets_Triplets/035.xyz]

19
CSD_code = JOSVEV | q = -1 | S = 0 | Stoichiometry = C6H4MoNO7(1-) | MND = 7
C         7.79483061613901    7.62726838610416   12.37594240078682
C         6.26525344482294    7.58371306582432   12.42244340924434
C         5.47329588759431    7.73583704766592   11.29050030369049
H         5.95367926097385    7.88638950501920   10.33625958830958
C         4.09704290222269    7.69043600892018   11.43752286601484
H         3.44558584553665    7.80809693789198   10.58224559247048
C         3.56741669246893    7.49246204452152   12.70463405910994
H         2.49991204110295    7.45162293057458   12.86057344988937
C         4.43507590180833    7.34748480318163   13.77799557090086
H         4.08779489073090    7.19004586314320   14.79212909264622
N         5.74784390097160    7.39457956767297   13.62906416975609
O         7.12662826005284    5.52371375789501   14.81394549315891
O         6.27139071805535    5.86331279872838   15.84013549461025
O         6.15121254634756    8.53272537288595   16.07319642682472
O         6.96073043161172    9.11677797902682   15.12264325229875
O         8.62142623719197    7.27735763355098   16.30652074535995
O         8.35561190882865    7.50955422749630   13.50947700574357
O         8.34790483422148    7.76694174151675   11.29675182097641
Mo        7.32206367931829    7.30388032838021   15.30021925820852
