# Supplementary material for: A Story of Three Levels of Sophistication in SCF/KS-DFT Orbital Optimization Procedures
Source: J Phys Chem A. 2024 Mar 14;128(12):2472–86. doi: 10.1021/acs.jpca.3c07647 (PMC10983011; doi:10.1021/acs.jpca.3c07647)
Supplement: Supplementary file 2 — jp3c07647_si_002.zip [file jp3c07647_si_002.zip › Coords/TM_Singlets_Triplets/220.xyz]

17
CSD_code = KIDFUZ | q = 0 | S = 0 | Stoichiometry = C5H4ClNO5Ru | MND = 6
Ru        8.39534912420570    0.44766009808834    2.91784416234434
Cl        8.71459570386710   -1.39957007218000    1.52535934432627
N         6.88531071638691    0.95435948400325    1.46875598056201
H         6.91996650395642    1.81202581477734    0.91312068376964
H         6.99831357538788    0.16282343501727    0.81402019999361
O         7.63600571197812    2.70598660052197    4.76472164548660
O        10.06261494686925   -1.27321516852480    4.72525546665283
O        10.73514345531760    1.52755447946164    1.36385045522288
O         6.74851170350444   -0.54846296724974    3.68146274316335
O         4.56677007512083   -0.86272208448914    3.50196636323918
C         7.95402393397449    1.88144334667697    4.05304357225998
C         9.49268927139760   -0.52335228783591    4.10448809182008
C         9.85216147907721    1.19190928396173    1.99241524992323
C         5.56283416060664    0.82327966476104    2.10493260097293
H         4.77869860054938    0.59229133596669    1.37731355068893
H         5.30338025373966    1.75391445857408    2.62159775162035
C         5.59593078406021   -0.31732542153151    3.18715213795350
