# Supplementary material for: A Story of Three Levels of Sophistication in SCF/KS-DFT Orbital Optimization Procedures
Source: J Phys Chem A. 2024 Mar 14;128(12):2472–86. doi: 10.1021/acs.jpca.3c07647 (PMC10983011; doi:10.1021/acs.jpca.3c07647)
Supplement: Supplementary file 2 — jp3c07647_si_002.zip [file jp3c07647_si_002.zip › Coords/TM_Singlets_Triplets/042.xyz]

18
CSD_code = DAHRUC | q = -1 | S = 0 | Stoichiometry = C5H3MoN2O3S4(1-) | MND = 7
Mo        4.29230975181098    9.97053924603630    8.07667834658442
S         3.87920009263539   11.43301156716229   10.01807355373216
S         4.83275260624521   12.30724721060486    8.47305307490379
S         5.88433226208515   10.10859471464312    6.24415636424200
S         5.41306321438458    8.21707671472566    6.75402939714114
O         2.90802810089083   10.16304627851205    7.23505807689391
O         3.78723276431272    8.45084364011021    9.33792757596587
O         4.32101282085123    7.03370460309354   10.96966991314933
N         6.05310747433989    9.58976316009743    9.27293055266833
N         6.91318672972425    8.19697076215427   10.97436755057482
C         4.57375699124192    7.93442646496831   10.19986203851673
C         5.95334436839776    8.59757551020002   10.17409108167609
C         8.08197985300085    8.82056484280382   10.89049733495624
H         8.85459788645692    8.46435456119022   11.55905206210918
C         8.29270768329323    9.86203794025173   10.00092983219188
H         9.23809379165991   10.37418608216261    9.93067705515680
C         7.22747887390661   10.22462432454926    9.19145473841039
H         7.30121473476265   11.02943237673425    8.46619145112697
