# Supplementary material for: A Story of Three Levels of Sophistication in SCF/KS-DFT Orbital Optimization Procedures
Source: J Phys Chem A. 2024 Mar 14;128(12):2472–86. doi: 10.1021/acs.jpca.3c07647 (PMC10983011; doi:10.1021/acs.jpca.3c07647)
Supplement: Supplementary file 2 — jp3c07647_si_002.zip [file jp3c07647_si_002.zip › Coords/TM_Singlets_Triplets/051.xyz]

19
CSD_code = EBOWIB | q = -1 | S = 0 | Stoichiometry = C5H7F2MoO4(1-) | MND = 6
Mo        2.93880482518996    9.88312998618611    3.15063952201040
F         1.36137320087298    9.90095416890381    2.19754632250582
O         1.90848276728809    8.12683304408407    4.05667284834587
C         2.31324524532685    6.94470122711170    4.13138652360940
F         4.34477559262469    8.97492671576219    3.98013702832712
O         3.29638164776598    8.17877772496973    1.75816500552866
C         3.12276269044294    6.31361327304808    3.18063054806160
H         3.42335254532529    5.28837619364590    3.33743465952653
O         2.47536894623972   10.80004018793820    4.44429425484491
C         3.57059603317956    6.99105045971886    2.04092153767897
O         3.85048065623284   10.85025584971798    2.16954994793250
C         4.43851793910526    6.21145511816944    1.05998789478743
H         4.61978469159433    6.82090461541689    0.17866937993954
H         3.95119431984286    5.28166436082047    0.77341610868296
H         5.38997762738939    5.97387198180311    1.53149170069661
C         1.88038205496299    6.12621229084312    5.34157566549426
H         1.04527556631487    6.62071837547743    5.83084205918670
H         2.71226773216583    6.07140115052244    6.04175037715080
H         1.60057591813597    5.11601327586048    5.05168861568996
