# Supplementary material for: A Story of Three Levels of Sophistication in SCF/KS-DFT Orbital Optimization Procedures
Source: J Phys Chem A. 2024 Mar 14;128(12):2472–86. doi: 10.1021/acs.jpca.3c07647 (PMC10983011; doi:10.1021/acs.jpca.3c07647)
Supplement: Supplementary file 2 — jp3c07647_si_002.zip [file jp3c07647_si_002.zip › Coords/TM_Singlets_Triplets/001.xyz]

17
CSD_code = TUCNOU | q = -1 | S = 0 | Stoichiometry = C5H5Cl5NZr(1-) | MND = 6
Zr        3.14037546650852    0.45673020164464   13.81152953157861
Cl        1.25889646163067    0.41868936706442   15.27164469627574
Cl        5.09080824716320    0.01210923528843   12.52010302637598
Cl        1.80751512537200   -0.59373005119361   12.13994764431241
Cl        2.81654829911240    2.62408308878717   13.03992557488701
Cl        4.53578827185655    1.06138207261979   15.64419099539574
N         3.45923000568029   -1.67478326669303   14.57079796318515
C         3.70613345057616   -2.66745035229234   13.71720866633190
H         3.77764733008692   -2.39181423191499   12.66858505373065
C         3.86430602134354   -3.98137638808271   14.13188204827908
H         4.06159418814237   -4.75526739208268   13.40678541478293
C         3.76332278322728   -4.27400585913589   15.48255446705618
H         3.88002211163943   -5.28812102399271   15.83795743005900
C         3.51009741473885   -3.23851303208454   16.36784247829036
H         3.42509911749911   -3.41928422190943   17.42789606930189
C         3.36412830944080   -1.95217623843934   15.87039827727429
H         3.16518739598161   -1.10987190758383   16.52735066288320
