# Supplementary material for: A Story of Three Levels of Sophistication in SCF/KS-DFT Orbital Optimization Procedures
Source: J Phys Chem A. 2024 Mar 14;128(12):2472–86. doi: 10.1021/acs.jpca.3c07647 (PMC10983011; doi:10.1021/acs.jpca.3c07647)
Supplement: Supplementary file 2 — jp3c07647_si_002.zip [file jp3c07647_si_002.zip › Coords/TM_Singlets_Triplets/003.xyz]

19
CSD_code = SENQEH | q = -1 | S = 0 | Stoichiometry = C4H8Br5OZr(1-) | MND = 6
Zr        0.78230431278384    8.95857311048025   13.11685128401711
Br        0.69384769548967    6.48949827997941   12.27818011826854
Br        3.07848549817024    8.84510189473573   14.23358614098182
Br        0.26551570770245   11.45710642324182   13.66205453015013
Br       -0.48609223275066    8.24101723395693   15.28106746162467
Br        1.75974674164623    9.68969286130501   10.81103244603269
O        -1.26347752310491    9.06109591049012   12.12140229568978
C        -2.50734722372605    9.32541943249221   12.79883747699093
C        -3.52319382969920    9.62874734421186   11.70349610060161
C        -3.03269664286336    8.71766491863848   10.58179503857125
C        -1.52082224186354    8.86323409573396   10.71688839273470
H        -2.36104038891133   10.16077824990549   13.49247050476252
H        -2.79749985813455    8.42923094203367   13.36509454789679
H        -4.54079458677235    9.41584674084003   12.02119587595760
H        -3.45198385427862   10.67442724819210   11.40143520913101
H        -3.38345990108715    9.01570679912000    9.59689442981988
H        -3.33230827318531    7.68642378255883   10.77286532884460
H        -0.97291754615421    7.97676521206203   10.37829603189144
H        -1.16106585326176    9.74416952002227   10.16735678603308
